# Supplementary material for: Ex vivo modeling of precision immuno-oncology responses in lung cancer
Source: Sci Adv. 2024 Oct 30;10(44):eadq6830. doi: 10.1126/sciadv.adq6830 (PMC11524168; doi:10.1126/sciadv.adq6830)
Supplement: Supplementary file 2 — Table S2 [file sciadv.adq6830_table_s2.zip]

Archive with 1 entries (1 files):
- adq6830_table_s2.xlsx
