# Supplementary material for: Ex vivo modeling of precision immuno-oncology responses in lung cancer
Source: Sci Adv. 2024 Oct 30;10(44):eadq6830. doi: 10.1126/sciadv.adq6830 (PMC11524168; doi:10.1126/sciadv.adq6830)
Supplement: Supplementary file 2 — Table S2 [file sciadv.adq6830_table_s2.zip › adq6830_table_s2.xlsx]

## Sheet: High hierarchy cell type marker
p_val	avg_log2FC	pct.1	pct.2	p_val_adj	gene	cluster		Alaed et al
0	9.88944	0.971	0.006	0	CD79A	B		Table S2
0	9.29121	0.968	0.01	0	MS4A1	B		Gene markers for defining immune cell types (High hierarchy cell type marker)
0	8.572	0.89	0.01	0	BANK1	B
0	8.93749	0.817	0.005	0	IGHM	B
0	6.44868	0.806	0.032	0	RALGPS2	B
0	7.88018	0.783	0.014	0	AFF3	B
0	3.10064	0.803	0.084	0	BASP1	B
0	6.40489	0.733	0.024	0	MEF2C	B
0	5.52474	0.78	0.075	0	CD79B	B
0	4.8155	0.745	0.044	0	ARHGAP24	B
0	6.4758	0.707	0.021	0	BLNK	B
0	3.76813	0.748	0.087	0	CD40	B
0	9.72392	0.641	0.001	0	CD19	B
0	7.786	0.638	0.004	0	TCL1A	B
0	8.22525	0.623	0.005	0	SPIB	B
0	7.03724	0.6	0.016	0	CCSER1	B
0	7.10209	0.586	0.006	0	IGKC	B
0	6.18869	0.586	0.01	0	BCL11A	B
0	3.94191	0.612	0.05	0	TCF4	B
0	9.71239	0.562	0.001	0	PAX5	B
0	4.73611	0.591	0.04	0	PLEKHG1	B
0	4.29555	0.6	0.051	0	ADAM28	B
0	5.75454	0.559	0.022	0	GNG7	B
0	10.945	0.519	0.001	0	IGHD	B
0	5.77344	0.53	0.017	0	BLK	B
0	5.74678	0.539	0.032	0	CD72	B
0	4.42301	0.528	0.04	0	WDFY4	B
0	7.64364	0.493	0.007	0	FCRLA	B
0	6.13261	0.499	0.015	0	RUBCNL	B
0	10.5833	0.455	0.001	0	LINC02397	B
0	5.17166	0.472	0.022	0	CXCR5	B
0	5.23581	0.455	0.021	0	PKIG	B
0	5.32647	0.443	0.023	0	STAP1	B
0	6.24556	0.426	0.013	0	LY86	B
0	6.93751	0.412	0.005	0	EBF1	B
0	5.52284	0.423	0.019	0	DENND5B	B
0	9.78861	0.403	0.001	0	FCRL1	B
0	7.97332	0.394	0.005	0	CD22	B
0	5.97587	0.388	0.01	0	TNFRSF13C	B
0	8.22975	0.371	0.002	0	NIBAN3	B
0	7.53531	0.371	0.004	0	POU2AF1	B
0	7.7591	0.336	0.003	0	ELL3	B
0	10.2825	0.319	0.002	0	COL19A1	B
0	6.30764	0.322	0.006	0	COBLL1	B
0	8.77639	0.299	0.002	0	IGLC2	B
0	10.3495	0.293	0	0	TLR10	B
0	4.73821	0.281	0.006	0	RHEX	B
0	9.61263	0.272	0.001	0	IGLC3	B
0	9.05356	0.264	0.001	0	FAM30A	B
0	7.89422	0.264	0.002	0	KHDRBS2	B
0	10.0461	0.249	0.001	0	CLEC17A	B
0	9.23252	0.243	0.001	0	TNFRSF13B	B
0	10.2842	0.235	0	0	IGHV5-78	B
0	10.4787	0.206	0	0	VPREB3	B
0	10.8775	0.2	0	0	FCRL5	B
0	12.0366	0.2	0	0	IGLC1	B
3.17724e-304	10.2419	0.197	0	1.1629e-299	AL139020.1	B
1.49161e-281	3.94203	0.687	0.088	5.45946e-277	SWAP70	B
7.47669e-276	6.92008	0.18	0	2.73655e-271	CD24	B
2.28123e-260	3.8396	0.649	0.083	8.34952e-256	IRF8	B
8.28395e-255	3.21018	0.954	0.242	3.03201e-250	HLA-DQB1	B
1.46375e-252	7.38456	0.186	0.002	5.35747e-248	ANGPTL1	B
2.41832e-248	9.16187	0.183	0.002	8.8513e-244	IGHA1	B
1.66869e-241	7.5462	0.197	0.003	6.10756e-237	ABCB4	B
4.46971e-238	5.13198	0.319	0.016	1.63596e-233	LINC00926	B
8.07908e-238	4.09349	0.528	0.057	2.95702e-233	ALOX5	B
1.15701e-237	5.80292	0.217	0.004	4.23477e-233	JCHAIN	B
4.7443e-235	6.05367	0.255	0.008	1.73646e-230	CPNE5	B
3.59961e-231	4.0489	0.484	0.047	1.31749e-226	PDLIM1	B
7.85177e-231	5.28579	0.322	0.017	2.87382e-226	CACNA1A	B
6.16214e-230	3.86878	0.501	0.051	2.25541e-225	HDAC9	B
1.17251e-226	3.03308	0.896	0.222	4.29151e-222	HLA-DQA1	B
5.77043e-220	2.89317	0.965	0.293	2.11204e-215	HLA-DRA	B
1.69864e-219	4.79476	0.345	0.022	6.2172e-215	BTK	B
2.19777e-219	4.20527	0.62	0.096	8.04405e-215	HVCN1	B
5.26899e-215	7.27996	0.159	0.001	1.9285e-210	UGT8	B
1.34456e-214	3.51934	0.655	0.107	4.92121e-210	LAT2	B
1.05218e-204	3.5499	0.577	0.081	3.85109e-200	ID3	B
3.58201e-202	6.87433	0.139	0.001	1.31105e-197	IGKV3-20	B
9.56082e-198	4.28736	0.383	0.033	3.49935e-193	E2F5	B
1.47881e-196	6.15066	0.272	0.014	5.41259e-192	ACSM3	B
1.03504e-188	4.03069	0.394	0.037	3.78836e-184	FGD2	B
2.71093e-187	10.2293	0.119	0	9.92226e-183	IGHV3-30	B
1.06145e-186	4.53341	0.426	0.047	3.885e-182	LYL1	B
1.11759e-185	6.03836	0.171	0.004	4.09047e-181	LINC01480	B
5.58731e-184	2.68193	0.841	0.226	2.04501e-179	NCF1	B
1.43621e-183	2.36462	0.971	0.359	5.25669e-179	HLA-DRB1	B
6.57733e-179	3.0521	0.849	0.272	2.40737e-174	FCHSD2	B
1.44256e-177	2.79969	1	0.864	5.2799e-173	CD74	B
2.55365e-175	4.52015	0.261	0.015	9.3466e-171	CNR2	B
6.36614e-174	4.71507	0.29	0.02	2.33007e-169	BTLA	B
8.69288e-174	7.70157	0.119	0.001	3.18168e-169	IGHG3	B
1.64965e-172	2.66271	0.739	0.168	6.03788e-168	CD83	B
3.77685e-172	5.23753	0.214	0.009	1.38236e-167	HHEX	B
2.38682e-171	5.32334	0.258	0.015	8.73601e-167	OSBPL10	B
3.84873e-171	4.92175	0.235	0.012	1.40867e-166	ST6GALNAC3	B
8.14618e-170	5.03029	0.22	0.01	2.98158e-165	PAWR	B
7.28384e-169	7.51205	0.113	0	2.66596e-164	FCRL2	B
1.35848e-168	6.33863	0.174	0.005	4.97217e-164	MACROD2	B
1.14053e-164	8.42747	0.113	0.001	4.17445e-160	GPM6A	B
2.3648e-164	3.03645	0.916	0.489	8.65541e-160	SYNGR2	B
4.38595e-164	3.92438	0.11	0	1.6053e-159	IGHG2	B
2.7906e-162	2.09868	0.89	0.264	1.02139e-157	HLA-DRB5	B
9.77989e-159	6.5304	0.128	0.002	3.57954e-154	PNOC	B
1.36682e-158	7.26285	0.142	0.003	5.0027e-154	MEF2C-AS1	B
1.29064e-157	2.3555	0.994	0.802	4.72389e-153	CD37	B
1.69558e-157	3.38051	0.574	0.112	6.20599e-153	HLA-DMB	B
2.88084e-157	2.24711	0.962	0.458	1.05442e-152	HLA-DPA1	B
1.47686e-156	5.91948	0.165	0.005	5.40544e-152	TLR7	B
1.31826e-155	5.48976	0.261	0.018	4.82496e-151	FCER2	B
8.68534e-153	3.49602	0.481	0.076	3.17892e-148	CXXC5	B
6.42541e-152	1.21942	0.777	0.174	2.35177e-147	LYN	B
2.34512e-151	5.84663	0.125	0.002	8.58336e-147	PRICKLE1	B
9.61071e-146	4.2795	0.345	0.038	3.51762e-141	RAB30	B
1.68101e-145	10.0916	0.096	0	6.15267e-141	AP001636.3	B
3.19177e-142	5.1694	0.165	0.006	1.16822e-137	LARGE2	B
1.16367e-140	3.28085	0.409	0.056	4.25913e-136	USP6NL	B
8.37216e-140	4.78735	0.229	0.015	3.0643e-135	LARGE1	B
5.59685e-139	2.6112	0.745	0.223	2.0485e-134	HLA-DMA	B
1.16947e-138	4.07554	0.264	0.022	4.28038e-134	AC120193.1	B
3.64058e-137	5.23333	0.168	0.007	1.33249e-132	CBFA2T3	B
1.96393e-136	7.70084	0.093	0	7.18819e-132	COPDA1	B
2.44314e-136	10.3844	0.084	0	8.94214e-132	KLHL14	B
2.91631e-136	2.06032	0.951	0.475	1.0674e-131	HLA-DPB1	B
2.0424e-135	2.92891	0.67	0.187	7.47539e-131	POU2F2	B
7.55117e-135	7.59131	0.101	0.001	2.7638e-130	IGHA2	B
9.9837e-134	6.85646	0.122	0.002	3.65413e-129	PCDH9	B
1.29562e-133	1.96537	0.493	0.082	4.74212e-129	CDK14	B
5.50093e-132	3.29433	0.333	0.038	2.01339e-127	TSPAN33	B
1.08964e-131	10.6537	0.081	0	3.98819e-127	AL161781.2	B
1.08964e-131	11.713	0.081	0	3.98819e-127	IGHV4-31	B
1.40049e-131	14.089	0.087	0	5.12595e-127	IGKV4-1	B
1.03842e-130	6.44275	0.139	0.004	3.80071e-126	LINC01857	B
4.76888e-130	4.46036	0.301	0.032	1.74546e-125	P2RY14	B
5.87516e-130	3.06214	0.6	0.147	2.15037e-125	STRBP	B
1.18373e-126	3.75633	0.432	0.075	4.33258e-122	EAF2	B
3.82885e-126	6.39609	0.128	0.003	1.4014e-121	PEG10	B
6.19876e-126	6.52378	0.113	0.002	2.26881e-121	AC016168.2	B
6.7015e-126	3.74577	0.339	0.043	2.45281e-121	PHACTR1	B
1.0145e-125	2.2497	0.904	0.436	3.71315e-121	WARS	B
6.45743e-123	2.65414	0.638	0.174	2.36348e-118	PALM2-AKAP2	B
9.19034e-123	3.41363	0.217	0.016	3.36375e-118	TSPAN13	B
5.30543e-115	7.61273	0.093	0.001	1.94184e-110	COL9A3	B
5.18728e-113	6.04883	0.075	0	1.8986e-108	IGHV4-59	B
7.10532e-112	4.49907	0.203	0.015	2.60062e-107	CD180	B
1.35539e-111	3.50044	0.391	0.067	4.96086e-107	TRAF4	B
6.80425e-107	3.53838	0.414	0.079	2.49042e-102	MARCH3	B
1.07714e-106	4.70861	0.191	0.014	3.94242e-102	TLR9	B
1.15483e-106	6.13177	0.101	0.002	4.22681e-102	AC104699.1	B
1.03408e-105	6.41194	0.078	0.001	3.78485e-101	TNFRSF17	B
2.29201e-105	2.28557	0.493	0.105	8.38898e-101	SYK	B
2.94241e-103	4.23726	0.177	0.012	1.07695e-98	C12orf42	B
1.10061e-102	4.10829	0.217	0.02	4.02833e-98	SEMA7A	B
2.20861e-100	6.82676	0.081	0.001	8.08372e-96	AP002075.1	B
1.10177e-99	8.25373	0.07	0	4.03259e-95	AC021678.2	B
1.55116e-99	3.91017	0.18	0.013	5.6774e-95	CD200	B
3.30149e-99	12.4881	0.067	0	1.20838e-94	IGHV3-23	B
3.73604e-99	4.4709	0.217	0.021	1.36743e-94	DMD	B
2.42577e-98	2.57984	0.475	0.106	8.87856e-94	SETBP1	B
4.39343e-98	2.8715	0.574	0.171	1.60804e-93	SMC6	B
1.79207e-97	3.31573	0.203	0.018	6.55915e-93	GAPT	B
2.08127e-96	3.00591	0.319	0.049	7.61766e-92	SAMD4A	B
5.53896e-96	3.45564	0.281	0.038	2.02732e-91	MARCH1	B
7.29036e-96	8.241	0.07	0.001	2.66834e-91	ZNF860	B
7.97124e-96	7.41327	0.07	0.001	2.91755e-91	CR2	B
4.40728e-95	0.898528	0.791	0.331	1.61311e-90	IFI30	B
1.32671e-94	2.15134	0.878	0.541	4.8559e-90	GBP4	B
4.28543e-93	3.6084	0.214	0.022	1.56851e-88	IFNLR1	B
1.48227e-92	5.42684	0.11	0.004	5.42525e-88	NAPSA	B
2.34463e-92	2.93324	0.493	0.131	8.58159e-88	CYB561A3	B
2.60353e-92	11.5279	0.07	0.001	9.52919e-88	IGHV4-39	B
9.17537e-91	3.36035	0.252	0.032	3.35828e-86	PTK2	B
9.56969e-91	1.0827	0.49	0.102	3.5026e-86	SPI1	B
1.39578e-90	2.90404	0.409	0.087	5.1087e-86	TFEB	B
3.50713e-90	2.08625	0.901	0.583	1.28365e-85	ZFP36L1	B
6.95587e-90	11.6381	0.055	0	2.54592e-85	IGKV1-39	B
5.9351e-89	7.45347	0.07	0.001	2.17231e-84	DSP	B
8.53213e-89	2.63392	0.586	0.197	3.12285e-84	STX7	B
8.7308e-89	2.51972	0.281	0.04	3.19556e-84	FCGR2B	B
9.27343e-89	3.11456	0.464	0.119	3.39417e-84	SMIM14	B
1.21887e-88	2.33276	0.583	0.183	4.46117e-84	PMAIP1	B
2.24398e-88	2.95147	0.414	0.093	8.2132e-84	CLIC4	B
4.12498e-88	2.2512	0.446	0.103	1.50979e-83	CIITA	B
4.93594e-88	2.18821	0.362	0.067	1.8066e-83	AC083837.1	B
1.00091e-87	2.61128	0.617	0.226	3.66341e-83	ORAI2	B
1.67539e-86	3.64162	0.229	0.027	6.1321e-82	SH2B2	B
3.85085e-86	4.04585	0.2	0.021	1.40945e-81	HLA-DOA	B
1.65976e-85	3.87321	0.174	0.015	6.07488e-81	WNT10A	B
3.04564e-85	13.6818	0.052	0	1.11473e-80	IGHV5-51	B
4.18468e-85	13.2648	0.055	0	1.53164e-80	IGHV5-10-1	B
1.17531e-84	3.96017	0.261	0.038	4.30174e-80	CDCA7L	B
5.73636e-83	3.85107	0.194	0.02	2.09956e-78	TCTN1	B
2.72815e-82	3.59868	0.293	0.049	9.98529e-78	SLC9A7	B
2.32896e-81	7.07708	0.058	0	8.52424e-77	IGKV3-15	B
3.53411e-81	3.25408	0.342	0.068	1.29352e-76	INPP5F	B
4.13154e-81	6.1828	0.075	0.002	1.51219e-76	LY86-AS1	B
4.76392e-81	4.01001	0.162	0.014	1.74364e-76	PTPRO	B
1.33187e-80	13.868	0.049	0	4.87478e-76	IGHV1-18	B
2.23467e-80	4.95881	0.078	0.002	8.17913e-76	PLD4	B
3.14147e-80	2.47751	0.499	0.142	1.14981e-75	PLCG2	B
3.40525e-80	2.1964	0.6	0.21	1.24636e-75	SLAMF1	B
4.76236e-80	3.2665	0.394	0.09	1.74307e-75	LRMP	B
1.77683e-79	1.29255	0.971	0.878	6.50337e-75	LAPTM5	B
9.5845e-78	12.0734	0.058	0.001	3.50802e-73	IGHV3-7	B
5.81813e-76	9.87319	0.046	0	2.12949e-71	LINC01781	B
2.62852e-74	1.71333	0.759	0.373	9.62066e-70	BTG2	B
2.68839e-74	1.31203	0.936	0.713	9.83979e-70	UBE2L6	B
3.60634e-73	1.31257	0.49	0.129	1.31996e-68	UBE2E2	B
3.719e-72	2.00594	0.699	0.342	1.36119e-67	SNX2	B
1.11342e-71	5.14454	0.09	0.004	4.07523e-67	ZNF608	B
1.49423e-71	7.35089	0.049	0	5.46904e-67	IGLV3-1	B
2.53944e-71	12.6156	0.043	0	9.29459e-67	IGHV3-21	B
2.53944e-71	14.0341	0.043	0	9.29459e-67	IGLV6-57	B
3.21887e-71	10.5796	0.046	0	1.17814e-66	IGHV4-61	B
3.23653e-71	9.85488	0.046	0	1.1846e-66	IGKV3-11	B
3.25428e-71	10.12	0.046	0	1.1911e-66	IGLV1-40	B
5.0766e-71	2.61804	0.383	0.094	1.85808e-66	CCR6	B
5.95991e-71	5.84582	0.067	0.002	2.18139e-66	ACSM1	B
5.98558e-71	2.08879	0.728	0.375	2.19078e-66	ZCCHC7	B
3.03936e-69	7.19696	0.064	0.001	1.11244e-64	KCNG1	B
3.848e-69	5.98152	0.064	0.001	1.40841e-64	AC104971.3	B
1.139e-68	2.67797	0.467	0.15	4.16885e-64	TPD52	B
2.09108e-68	1.56013	0.864	0.606	7.65355e-64	GDI2	B
3.58597e-68	0.948518	0.974	0.925	1.3125e-63	PSMB9	B
9.17585e-68	8.71173	0.049	0	3.35845e-63	AL079338.1	B
1.10102e-67	5.0399	0.104	0.006	4.02986e-63	TLR6	B
5.2365e-67	13.3372	0.046	0	1.91661e-62	IGKV1-5	B
1.10775e-66	9.35892	0.041	0	4.05446e-62	NETO1	B
1.10775e-66	9.4201	0.041	0	4.05446e-62	LINC00494	B
1.38249e-66	9.26572	0.043	0	5.06003e-62	IGHV1-69D	B
3.1034e-65	4.09628	0.119	0.009	1.13588e-60	ZNF667-AS1	B
4.6125e-65	3.75886	0.174	0.021	1.68822e-60	STEAP1B	B
2.82451e-64	7.27806	0.049	0.001	1.0338e-59	DENND5B-AS1	B
2.88948e-64	1.38106	0.884	0.611	1.05758e-59	PARP14	B
7.51102e-64	2.77724	0.212	0.032	2.74911e-59	LRRK1	B
1.67066e-63	1.78081	0.499	0.158	6.11477e-59	PIK3AP1	B
3.15966e-63	7.89017	0.046	0	1.15647e-58	CHL1	B
4.66275e-63	4.85015	0.093	0.005	1.70661e-58	CPED1	B
4.8873e-63	2.81979	0.359	0.093	1.7888e-58	MICAL3	B
1.60707e-62	1.79105	0.788	0.417	5.88202e-58	BACH2	B
4.83095e-62	13.5223	0.038	0	1.76818e-57	IGHV3-11	B
4.83095e-62	8.88689	0.038	0	1.76818e-57	AC099524.1	B
4.83095e-62	14.4868	0.038	0	1.76818e-57	IGLV1-51	B
5.61997e-62	9.21789	0.041	0	2.05697e-57	IGHV3-64	B
5.68125e-62	10.2036	0.041	0	2.07939e-57	IGHV3-66	B
4.09408e-61	6.82869	0.049	0.001	1.49847e-56	AC108879.1	B
4.59584e-61	5.7347	0.049	0.001	1.68212e-56	IGHG1	B
5.72334e-61	4.19089	0.058	0.001	2.0948e-56	IGHV4-34	B
1.18012e-60	5.28702	0.064	0.002	4.31936e-56	RGS7	B
4.74815e-60	1.77183	0.748	0.422	1.73787e-55	TGFBR2	B
1.72309e-59	2.91029	0.301	0.068	6.30669e-55	RIPOR1	B
4.26905e-59	3.62579	0.18	0.025	1.56252e-54	GCNT2	B
1.00481e-58	11.2197	0.043	0	3.67772e-54	IGHV1-2	B
2.85952e-58	2.92628	0.272	0.058	1.04661e-53	BCAR3	B
3.4282e-58	6.02326	0.049	0.001	1.25476e-53	AC022239.1	B
5.49564e-58	0.813324	0.391	0.097	2.01146e-53	CYBB	B
9.41311e-58	2.36433	0.42	0.131	3.44529e-53	SIPA1L3	B
1.22898e-57	1.90448	0.646	0.312	4.49819e-53	UVRAG	B
2.10712e-57	13.8487	0.035	0	7.71227e-53	IGKV1-17	B
2.10712e-57	14.1633	0.035	0	7.71227e-53	IGLV3-21	B
2.3443e-57	8.95196	0.038	0	8.58039e-53	CNR1	B
2.3443e-57	10.4647	0.038	0	8.58039e-53	IGHV3-15	B
2.53859e-57	6.56023	0.052	0.001	9.29149e-53	MEF2C-AS2	B
3.70156e-57	4.04733	0.116	0.01	1.35481e-52	INKA1	B
1.16214e-56	4.81207	0.087	0.005	4.25356e-52	MIR193BHG	B
1.46935e-56	2.76738	0.235	0.043	5.37797e-52	ANKRD33B	B
1.72364e-56	0.735006	0.693	0.321	6.30868e-52	CTSZ	B
2.36945e-56	1.70667	0.275	0.057	8.67244e-52	MPEG1	B
2.52946e-56	2.49777	0.391	0.12	9.25809e-52	CCDC50	B
1.25665e-55	1.10801	0.951	0.787	4.59948e-51	ISG20	B
7.09449e-55	2.0012	0.452	0.154	2.59666e-50	DAPP1	B
7.81337e-55	1.72787	0.71	0.38	2.85977e-50	SIPA1L1	B
8.98045e-55	1.85276	0.672	0.358	3.28693e-50	PTPN6	B
4.00101e-53	5.6115	0.049	0.001	1.46441e-48	CRIP3	B
4.11127e-53	5.27676	0.049	0.001	1.50477e-48	CD1C	B
7.03961e-53	7.30657	0.052	0.001	2.57657e-48	CA8	B
9.19667e-53	11.8683	0.032	0	3.36607e-48	IGKV2-30	B
9.19667e-53	10.8647	0.032	0	3.36607e-48	IGHV4-55	B
9.19667e-53	13.3624	0.032	0	3.36607e-48	IGLV3-10	B
9.64918e-53	11.0545	0.035	0	3.5317e-48	IGHV3-33	B
1.04021e-52	5.03683	0.055	0.002	3.80729e-48	BEND4	B
5.02101e-52	1.75366	0.591	0.263	1.83774e-47	REL	B
5.9337e-52	4.09826	0.096	0.007	2.17179e-47	GNG8	B
3.23593e-51	3.08905	0.249	0.054	1.18438e-46	IL7	B
5.24855e-51	2.37752	0.365	0.11	1.92102e-46	BMP2K	B
6.25502e-51	2.04856	0.441	0.153	2.2894e-46	MTSS1	B
6.4048e-51	2.37021	0.426	0.148	2.34422e-46	GALNT2	B
7.88231e-51	2.30723	0.284	0.068	2.885e-46	KMO	B
4.6304e-50	1.6535	0.519	0.202	1.69477e-45	CTSH	B
7.39504e-50	3.62845	0.122	0.013	2.70666e-45	CNN3	B
9.06413e-50	5.76002	0.058	0.002	3.31756e-45	MOXD1	B
9.90963e-50	4.20909	0.128	0.015	3.62702e-45	NEIL1	B
1.67759e-49	1.49834	0.719	0.447	6.14014e-45	VOPP1	B
2.60034e-49	7.96713	0.055	0.002	9.51749e-45	IGLV1-44	B
3.40471e-49	3.83365	0.139	0.018	1.24616e-44	LMO2	B
3.66423e-49	1.2066	0.884	0.716	1.34114e-44	FAM107B	B
9.67164e-49	2.52973	0.307	0.083	3.53992e-44	TLR1	B
1.04916e-48	1.42582	0.736	0.432	3.84003e-44	NCOA3	B
1.17956e-48	1.63735	0.617	0.303	4.31732e-44	MEF2A	B
1.32031e-48	1.83059	0.588	0.281	4.83247e-44	RERE	B
3.91336e-48	13.0601	0.032	0	1.43233e-43	IGLV3-25	B
3.93425e-48	9.77847	0.032	0	1.43998e-43	IGHV3-53	B
3.93425e-48	9.53753	0.032	0	1.43998e-43	IGLV10-54	B
3.95525e-48	7.9481	0.032	0	1.44766e-43	AC105046.2	B
4.01919e-48	13.4037	0.029	0	1.47106e-43	IGHV3-48	B
4.01919e-48	12.9128	0.029	0	1.47106e-43	IGLV1-47	B
1.75271e-47	4.11115	0.078	0.005	6.41509e-43	DTX1	B
1.77725e-47	2.63192	0.284	0.073	6.5049e-43	RASGRP3	B
3.0656e-47	2.23043	0.423	0.153	1.12204e-42	PLEKHF2	B
6.14477e-47	0.617633	0.997	0.993	2.24905e-42	MT-ATP6	B
1.14934e-46	1.45585	0.803	0.563	4.20672e-42	HERPUD1	B
2.16078e-46	1.71871	0.664	0.364	7.90868e-42	ST6GAL1	B
2.30563e-46	4.18322	0.075	0.005	8.43884e-42	BEND5	B
5.4059e-46	5.15818	0.067	0.004	1.97861e-41	LINC02576	B
8.17284e-46	1.69457	0.47	0.182	2.99134e-41	SPINT2	B
1.02173e-45	0.531279	0.997	0.996	3.73964e-41	MT-CO3	B
2.88453e-45	6.6137	0.035	0	1.05577e-40	WNT16	B
3.8278e-45	3.60597	0.133	0.018	1.40101e-40	JUP	B
5.90121e-45	1.66687	0.626	0.337	2.1599e-40	MKNK2	B
8.15527e-45	1.82456	0.429	0.154	2.98491e-40	IFNGR2	B
1.16414e-44	1.93666	0.368	0.12	4.26085e-40	NFKBID	B
3.02193e-44	1.61094	0.53	0.235	1.10606e-39	VRK2	B
5.98981e-44	2.11541	0.438	0.173	2.19233e-39	SEL1L3	B
6.42336e-44	2.49307	0.371	0.127	2.35101e-39	PRKCE	B
8.52484e-44	0.551648	0.997	0.986	3.12018e-39	MT-ND4L	B
1.56644e-43	4.66895	0.072	0.005	5.73333e-39	ARHGAP42	B
1.57734e-43	14.1888	0.029	0	5.77321e-39	IGLV3-19	B
1.69856e-43	6.31987	0.049	0.002	6.2169e-39	AP001057.1	B
1.76029e-43	8.57634	0.026	0	6.44283e-39	IGHJ6	B
7.85322e-43	1.50325	0.687	0.422	2.87436e-38	RB1	B
1.04399e-42	1.03343	0.719	0.406	3.82112e-38	PLEKHO1	B
1.15532e-42	3.03953	0.151	0.024	4.22857e-38	HLA-DOB	B
1.52321e-42	2.88676	0.171	0.031	5.57509e-38	IGFBP4	B
2.11178e-42	2.08892	0.203	0.042	7.72932e-38	L3MBTL4	B
5.16291e-42	5.61232	0.055	0.003	1.88968e-37	PPP1R14A	B
1.03816e-41	0.880561	0.954	0.852	3.79977e-37	JUND	B
1.27505e-41	4.27367	0.058	0.003	4.6668e-37	MGAT3	B
1.46369e-41	4.40414	0.084	0.007	5.35725e-37	SLC2A5	B
1.78259e-41	3.70622	0.145	0.023	6.52448e-37	PIP5K1B	B
1.92976e-41	2.34477	0.278	0.077	7.0631e-37	ZNF296	B
4.66772e-41	1.16085	0.69	0.351	1.70843e-36	CCR7	B
8.06358e-41	6.04747	0.032	0	2.95135e-36	AC111006.1	B
1.35374e-40	1.92254	0.481	0.214	4.95482e-36	TMEM131L	B
1.52512e-40	0.727157	0.33	0.096	5.5821e-36	MARCKS	B
1.91977e-40	4.01242	0.099	0.011	7.02653e-36	KCNC3	B
2.76521e-40	1.4008	0.858	0.664	1.01209e-35	GBP2	B
5.24312e-40	1.12555	0.858	0.601	1.91903e-35	SOCS1	B
1.13166e-39	6.4223	0.029	0	4.14198e-35	IGHE	B
1.20823e-39	1.55491	0.78	0.516	4.42225e-35	RCSD1	B
1.44731e-39	5.87152	0.035	0.001	5.29731e-35	AC027288.3	B
1.5971e-39	1.67904	0.548	0.272	5.84555e-35	DTNBP1	B
4.39315e-39	4.20038	0.081	0.007	1.60794e-34	AC133065.1	B
5.31131e-39	5.64208	0.041	0.001	1.94399e-34	TSBP1-AS1	B
6.29877e-39	7.75793	0.026	0	2.30541e-34	SCN3A	B
7.73512e-39	8.93107	0.023	0	2.83113e-34	NTNG1	B
7.73512e-39	9.08338	0.023	0	2.83113e-34	IGHV1-69	B
7.73512e-39	13.9115	0.023	0	2.83113e-34	IGLV2-8	B
8.02582e-39	3.09186	0.157	0.028	2.93753e-34	ZNF532	B
1.02724e-38	5.76972	0.052	0.003	3.75979e-34	TCL6	B
1.04144e-38	2.35023	0.252	0.067	3.81177e-34	LPAR5	B
1.98427e-38	1.68086	0.536	0.275	7.26263e-34	SYPL1	B
2.16665e-38	0.91136	0.959	0.891	7.93014e-34	HSP90AB1	B
2.32247e-38	0.887427	0.962	0.853	8.50048e-34	IRF1	B
2.57879e-38	5.16831	0.046	0.002	9.43862e-34	DCLK2	B
3.86113e-38	2.49495	0.272	0.08	1.41321e-33	AC027097.2	B
4.83876e-38	2.2155	0.272	0.079	1.77103e-33	GNB4	B
5.78254e-38	2.18203	0.299	0.093	2.11647e-33	NFKBIE	B
1.26341e-37	2.01847	0.359	0.131	4.62422e-33	UNC93B1	B
1.78686e-37	2.2307	0.272	0.08	6.54008e-33	IRF5	B
3.39422e-37	3.42538	0.087	0.009	1.24232e-32	LINC02391	B
3.96645e-37	2.17805	0.29	0.09	1.45176e-32	ATP10D	B
4.06234e-37	1.37116	0.655	0.388	1.48686e-32	SP140	B
4.14184e-37	2.08078	0.307	0.1	1.51596e-32	ALPK1	B
6.6766e-37	3.74483	0.087	0.009	2.4437e-32	C16orf74	B
8.37285e-37	1.9998	0.348	0.126	3.06455e-32	RABEP2	B
1.24224e-36	3.57431	0.101	0.013	4.54674e-32	SCIMP	B
1.91308e-36	6.20858	0.029	0	7.00206e-32	AC025569.1	B
2.99808e-36	1.8402	0.342	0.12	1.09733e-31	TAF4B	B
3.73847e-36	0.6073	0.994	0.986	1.36832e-31	MT-ND4	B
8.5373e-36	0.934936	0.809	0.539	3.12474e-31	EPSTI1	B
2.29361e-35	2.90572	0.217	0.057	8.39483e-31	GEN1	B
2.31405e-35	5.61361	0.032	0.001	8.46967e-31	LCN10	B
3.4654e-35	2.00807	0.296	0.094	1.26837e-30	APOBEC3F	B
3.89813e-35	2.08888	0.377	0.15	1.42675e-30	CHPT1	B
1.56948e-34	0.509022	0.997	0.993	5.74446e-30	MT-ND3	B
1.85517e-34	1.36542	0.617	0.361	6.79011e-30	RRP7A	B
1.90967e-34	4.58725	0.064	0.005	6.98957e-30	RAPGEF5	B
2.43136e-34	1.08761	0.719	0.461	8.89903e-30	LAP3	B
2.44245e-34	7.37103	0.023	0	8.93963e-30	GLYATL1	B
2.72585e-34	2.26786	0.235	0.065	9.97689e-30	GRK3	B
3.41577e-34	14.1928	0.02	0	1.2502e-29	IGLV2-23	B
3.7675e-34	3.42617	0.081	0.009	1.37894e-29	SIGLEC10	B
3.85797e-34	2.74287	0.188	0.044	1.41205e-29	DOK3	B
9.22815e-34	0.517899	1	0.994	3.3776e-29	PTMA	B
9.49811e-34	3.90967	0.061	0.005	3.4764e-29	AC107884.1	B
9.51951e-34	3.1335	0.093	0.011	3.48423e-29	AC012368.1	B
1.1144e-33	6.87028	0.029	0.001	4.07882e-29	LINC01811	B
1.81725e-33	5.14917	0.038	0.001	6.65133e-29	PRKD1	B
2.87165e-33	1.8173	0.391	0.165	1.05105e-28	KDM4B	B
3.71324e-33	6.0835	0.035	0.001	1.35908e-28	AC007381.1	B
3.88314e-33	6.36073	0.032	0.001	1.42127e-28	C12orf74	B
4.02915e-33	4.45928	0.035	0.001	1.47471e-28	PKHD1L1	B
4.44618e-33	1.86084	0.368	0.148	1.62734e-28	KLHL5	B
5.35786e-33	1.04444	0.759	0.555	1.96103e-28	LAMTOR5	B
1.56453e-32	1.36612	0.559	0.294	5.72632e-28	DLEU2	B
1.74916e-32	3.02087	0.223	0.063	6.4021e-28	MZB1	B
2.51996e-32	2.03861	0.281	0.093	9.22331e-28	FARP2	B
4.3914e-32	6.43498	0.026	0	1.6073e-27	HTR3A	B
9.49225e-32	3.3881	0.113	0.018	3.47426e-27	ARL11	B
1.11774e-31	2.29247	0.255	0.08	4.09103e-27	P2RX5	B
1.35911e-31	1.42611	0.359	0.138	4.97449e-27	SNX8	B
1.44458e-31	1.71233	0.423	0.196	5.28729e-27	TSPAN3	B
2.1368e-31	4.20285	0.084	0.01	7.82092e-27	CABLES1	B
2.84509e-31	2.22604	0.342	0.137	1.04133e-26	SQLE	B
3.37792e-31	0.614943	0.841	0.571	1.23635e-26	GBP1	B
3.82055e-31	2.03026	0.365	0.151	1.39836e-26	SNX29	B
3.92602e-31	6.04782	0.032	0.001	1.43696e-26	CD1D	B
4.11738e-31	3.55693	0.075	0.008	1.507e-26	DGAT2	B
5.7481e-31	1.96401	0.18	0.043	2.10386e-26	LRRK2	B
6.38675e-31	0.891236	0.757	0.568	2.33761e-26	GRB2	B
1.04656e-30	1.4625	0.571	0.353	3.83051e-26	FDFT1	B
1.22151e-30	1.48872	0.432	0.198	4.47084e-26	ADAM19	B
1.76084e-30	1.03896	0.699	0.444	6.44486e-26	IKZF3	B
2.74074e-30	0.875087	0.861	0.776	1.00314e-25	SEC62	B
3.09647e-30	5.34576	0.046	0.003	1.13334e-25	MMP17	B
5.35239e-30	1.6273	0.481	0.256	1.95903e-25	ACADM	B
5.44449e-30	1.63543	0.443	0.214	1.99274e-25	DMXL1	B
8.2778e-30	2.75258	0.177	0.044	3.02976e-25	CHAC1	B
9.27975e-30	7.752	0.02	0	3.39648e-25	FCRL4	B
9.32703e-30	11.167	0.02	0	3.41379e-25	IGHV3-74	B
9.72249e-30	0.888399	0.812	0.562	3.55853e-25	IRF7	B
9.84408e-30	2.19978	0.258	0.085	3.60303e-25	DDAH2	B
1.51938e-29	8.19279	0.017	0	5.56108e-25	AL157402.1	B
1.51938e-29	8.10567	0.017	0	5.56108e-25	OR2T11	B
1.51938e-29	12.4507	0.017	0	5.56108e-25	IGKV1-6	B
1.51938e-29	11.0384	0.017	0	5.56108e-25	IGKV1-12	B
1.51938e-29	13.3209	0.017	0	5.56108e-25	IGKV1-16	B
1.51938e-29	8.98048	0.017	0	5.56108e-25	IGKV1D-39	B
1.51938e-29	13.4155	0.017	0	5.56108e-25	IGKV1D-8	B
1.51938e-29	8.39402	0.017	0	5.56108e-25	SLC38A11	B
1.51938e-29	8.57242	0.017	0	5.56108e-25	CCN2	B
1.51938e-29	8.1638	0.017	0	5.56108e-25	LINC01013	B
1.51938e-29	11.4503	0.017	0	5.56108e-25	IGHV3-64D	B
1.51938e-29	8.81835	0.017	0	5.56108e-25	IGLC7	B
2.31592e-29	5.88407	0.032	0.001	8.4765e-25	GPER1	B
2.69146e-29	0.954531	0.82	0.658	9.85101e-25	EZR	B
2.85887e-29	5.65079	0.046	0.003	1.04637e-24	SSPN	B
3.35816e-29	1.31097	0.603	0.371	1.22912e-24	RBM38	B
3.36443e-29	1.29587	0.536	0.287	1.23142e-24	JAZF1	B
3.93608e-29	5.10425	0.029	0.001	1.44065e-24	MAP2	B
1.59102e-28	3.89191	0.052	0.004	5.82329e-24	CNFN	B
2.6385e-28	2.97113	0.096	0.015	9.65719e-24	U62317.4	B
3.58611e-28	1.63921	0.383	0.17	1.31255e-23	RRAS2	B
3.97493e-28	1.97744	0.287	0.104	1.45487e-23	CERS4	B
4.6847e-28	2.47466	0.2	0.058	1.71465e-23	EPB41L2	B
8.78822e-28	8.43609	0.023	0	3.21658e-23	IGHV4-4	B
9.04926e-28	7.29293	0.023	0	3.31212e-23	IGHG4	B
1.06208e-27	1.06392	0.629	0.36	3.88733e-23	IFI44L	B
1.51586e-27	5.61541	0.046	0.003	5.54819e-23	KLK1	B
1.71079e-27	3.26497	0.061	0.006	6.26166e-23	SYNPO	B
2.59811e-27	6.36186	0.029	0.001	9.50935e-23	SIGLEC6	B
3.46553e-27	1.25645	0.577	0.346	1.26842e-22	NFKB2	B
4.28234e-27	3.85388	0.043	0.003	1.56738e-22	LINC02416	B
4.74708e-27	1.45075	0.452	0.228	1.73748e-22	WDFY1	B
5.07634e-27	1.23864	0.643	0.456	1.85799e-22	POLD4	B
6.04014e-27	1.59184	0.417	0.206	2.21075e-22	RIC1	B
6.66526e-27	2.36426	0.194	0.056	2.43955e-22	LINC01215	B
9.50638e-27	0.869087	0.8	0.631	3.47943e-22	CD47	B
1.26061e-26	1.48512	0.142	0.032	4.61396e-22	EBI3	B
1.53789e-26	3.11113	0.096	0.016	5.62885e-22	CLMN	B
1.69472e-26	1.40233	0.249	0.082	6.20284e-22	CXCL10	B
2.50355e-26	1.16137	0.623	0.415	9.16324e-22	TBC1D5	B
2.7e-26	5.96892	0.02	0	9.88229e-22	LINC02550	B
4.19413e-26	0.572486	0.988	0.959	1.53509e-21	BTG1	B
4.67104e-26	4.88605	0.046	0.004	1.70965e-21	ROR1	B
6.98932e-26	5.31074	0.035	0.002	2.55816e-21	AL009177.1	B
8.16185e-26	1.00538	0.626	0.385	2.98732e-21	PDE4B	B
8.72249e-26	1.35992	0.536	0.318	3.19252e-21	C7orf50	B
9.55625e-26	2.18613	0.249	0.089	3.49768e-21	ST6GALNAC4	B
1.23746e-25	2.03054	0.252	0.089	4.52921e-21	ASPHD2	B
1.49742e-25	1.36614	0.551	0.33	5.48072e-21	INPP5D	B
1.49787e-25	1.38305	0.525	0.319	5.48235e-21	SMARCB1	B
2.4445e-25	2.4433	0.139	0.032	8.9471e-21	FCRL3	B
2.49652e-25	6.2263	0.023	0.001	9.13753e-21	AC019197.1	B
3.46833e-25	6.45962	0.017	0	1.26944e-20	CD5L	B
4.10956e-25	0.546349	0.951	0.911	1.50414e-20	ARPC3	B
4.37502e-25	2.14225	0.168	0.045	1.6013e-20	ZSCAN18	B
4.60661e-25	1.1656	0.594	0.381	1.68607e-20	CNPPD1	B
5.41877e-25	4.19483	0.055	0.005	1.98332e-20	TEX9	B
6.83243e-25	11.0939	0.014	0	2.50074e-20	IGKV1-27	B
6.83243e-25	10.9307	0.014	0	2.50074e-20	IGKV2-29	B
6.83243e-25	14.155	0.014	0	2.50074e-20	IGKV3D-20	B
6.83243e-25	11.6971	0.014	0	2.50074e-20	IGLV8-61	B
8.24277e-25	4.27741	0.038	0.002	3.01694e-20	AC079601.1	B
9.34896e-25	2.63593	0.078	0.011	3.42181e-20	LINC00158	B
1.11615e-24	2.41883	0.186	0.055	4.08522e-20	DHTKD1	B
1.11922e-24	0.637879	0.913	0.782	4.09646e-20	STAT1	B
1.16991e-24	1.51822	0.458	0.248	4.28197e-20	HAPLN3	B
2.20029e-24	2.09556	0.235	0.083	8.05328e-20	LINC02245	B
4.09682e-24	3.31215	0.113	0.023	1.49948e-19	TREML2	B
4.69433e-24	1.54069	0.403	0.198	1.71817e-19	PARP15	B
4.79186e-24	0.655743	0.913	0.749	1.75387e-19	CLIC1	B
6.5392e-24	3.78642	0.046	0.004	2.39341e-19	COL4A4	B
7.57706e-24	0.96781	0.809	0.68	2.77328e-19	FOXP1	B
8.32153e-24	2.52531	0.128	0.029	3.04576e-19	SNX22	B
1.50961e-23	11.8291	0.02	0	5.52532e-19	IGLV2-11	B
1.50994e-23	5.10167	0.026	0.001	5.52654e-19	LINC02201	B
1.5218e-23	6.10084	0.02	0	5.56994e-19	AL357153.1	B
2.77749e-23	2.95119	0.122	0.027	1.01659e-18	PPFIBP2	B
3.84353e-23	1.72095	0.414	0.22	1.40677e-18	YBX3	B
7.66822e-23	2.02105	0.188	0.059	2.80665e-18	SESTD1	B
9.42818e-23	4.84471	0.035	0.002	3.45081e-18	HES1	B
9.69463e-23	2.15457	0.226	0.081	3.54833e-18	BARD1	B
1.00848e-22	0.692803	0.849	0.706	3.69112e-18	BST2	B
1.12942e-22	3.52787	0.041	0.003	4.1338e-18	AC022167.3	B
1.13317e-22	3.88108	0.055	0.006	4.1475e-18	SIGLEC5	B
1.34916e-22	0.650991	0.916	0.868	4.93807e-18	PSME2	B
1.3558e-22	1.41335	0.27	0.104	4.96235e-18	RUFY3	B
1.42618e-22	3.95396	0.032	0.002	5.21995e-18	TRPV3	B
1.55068e-22	1.88752	0.22	0.076	5.67566e-18	SLC37A1	B
2.48635e-22	2.30292	0.18	0.056	9.10027e-18	INPP5A	B
2.70145e-22	2.32622	0.154	0.042	9.88758e-18	TP53I11	B
3.60111e-22	0.839155	0.899	0.807	1.31804e-17	TAGLN2	B
4.73106e-22	1.21794	0.554	0.355	1.73162e-17	CD82	B
4.94702e-22	0.720134	0.806	0.68	1.81066e-17	PSMA2	B
6.25203e-22	6.83542	0.017	0	2.28831e-17	ADAMTS7	B
9.31604e-22	0.985373	0.493	0.276	3.40976e-17	JAK2	B
2.44857e-21	2.84771	0.067	0.01	8.96201e-17	CCND1	B
3.11221e-21	1.22216	0.458	0.262	1.1391e-16	LTA4H	B
3.53947e-21	1.32645	0.499	0.303	1.29548e-16	TBC1D1	B
3.90383e-21	1.21066	0.49	0.289	1.42884e-16	TMEM131	B
5.77337e-21	1.67765	0.226	0.083	2.11311e-16	GM2A	B
5.89227e-21	2.18168	0.151	0.043	2.15663e-16	LINC01684	B
6.42598e-21	2.83983	0.116	0.027	2.35197e-16	SERPINB9P1	B
6.92922e-21	1.85936	0.235	0.089	2.53616e-16	FADS3	B
7.03498e-21	4.3131	0.043	0.004	2.57487e-16	AL355076.2	B
8.29215e-21	0.645724	0.591	0.338	3.03501e-16	SELL	B
9.80218e-21	1.01102	0.597	0.411	3.5877e-16	LYSMD2	B
1.08762e-20	4.64719	0.026	0.001	3.98081e-16	SLC44A5	B
1.0878e-20	1.63671	0.319	0.149	3.98144e-16	RASSF2	B
1.17973e-20	7.06473	0.014	0	4.31795e-16	AC116099.1	B
1.17973e-20	6.73195	0.014	0	4.31795e-16	GUCY2C	B
1.17973e-20	7.17288	0.014	0	4.31795e-16	U62631.1	B
1.18546e-20	6.3833	0.014	0	4.33891e-16	IGLJ1	B
1.25825e-20	1.03016	0.617	0.413	4.60533e-16	FCMR	B
1.51759e-20	1.32069	0.351	0.167	5.55453e-16	SKAP2	B
2.41609e-20	2.06255	0.122	0.03	8.84315e-16	CHI3L2	B
2.48373e-20	1.6623	0.287	0.125	9.09069e-16	TCF3	B
3.12483e-20	7.08253	0.012	0	1.14372e-15	CLEC20A	B
3.12483e-20	7.20289	0.012	0	1.14372e-15	OR2T10	B
3.12483e-20	11.1927	0.012	0	1.14372e-15	IGKV1-8	B
3.12483e-20	7.39741	0.012	0	1.14372e-15	AC068898.1	B
3.12483e-20	8.52186	0.012	0	1.14372e-15	IGHV1-17	B
3.12483e-20	10.0732	0.012	0	1.14372e-15	IGLV7-46	B
3.12483e-20	11.2504	0.012	0	1.14372e-15	IGLV1-41	B
3.12483e-20	11.4744	0.012	0	1.14372e-15	IGLV2-5	B
3.12483e-20	6.57561	0.012	0	1.14372e-15	IGLJ2	B
3.12483e-20	7.77936	0.012	0	1.14372e-15	IGLC6	B
5.26821e-20	1.08428	0.516	0.317	1.92822e-15	HMGA1	B
5.93005e-20	0.798901	0.777	0.623	2.17046e-15	SP110	B
5.98809e-20	1.64657	0.275	0.118	2.1917e-15	GCA	B
6.02967e-20	0.646748	0.881	0.743	2.20692e-15	TRIM22	B
6.30393e-20	1.19151	0.368	0.181	2.3073e-15	PEA15	B
6.40625e-20	6.0871	0.023	0.001	2.34475e-15	TENM4	B
7.63812e-20	0.940306	0.655	0.482	2.79563e-15	SAMD9L	B
8.75742e-20	1.02859	0.261	0.105	3.2053e-15	MYO1E	B
9.03933e-20	2.19674	0.171	0.055	3.30849e-15	ATP8B1	B
9.27122e-20	1.55747	0.333	0.162	3.39336e-15	IL21R	B
1.17895e-19	1.4788	0.464	0.288	4.31506e-15	UBE2J1	B
1.39818e-19	4.03781	0.041	0.004	5.11749e-15	BFSP2	B
1.74224e-19	3.96682	0.029	0.002	6.37678e-15	FOXP4-AS1	B
1.78593e-19	2.37482	0.122	0.031	6.53669e-15	KBTBD8	B
2.24689e-19	5.35231	0.017	0	8.22386e-15	AC012236.1	B
2.64605e-19	1.39057	0.441	0.26	9.6848e-15	CAMK2D	B
2.99805e-19	1.42444	0.313	0.146	1.09732e-14	MCM5	B
3.17223e-19	2.08328	0.357	0.185	1.16107e-14	MIR155HG	B
4.27547e-19	1.23812	0.455	0.269	1.56487e-14	KIAA0040	B
5.0694e-19	4.0637	0.052	0.007	1.85545e-14	FAM177B	B
5.15609e-19	1.92534	0.214	0.081	1.88718e-14	BCAS4	B
5.49917e-19	1.43142	0.307	0.141	2.01275e-14	PRKD3	B
8.66274e-19	0.623063	0.843	0.754	3.17065e-14	SET	B
9.21008e-19	1.89634	0.226	0.09	3.37098e-14	ZDHHC21	B
1.04501e-18	1.34235	0.348	0.176	3.82484e-14	ZNF791	B
1.06347e-18	1.8956	0.232	0.094	3.8924e-14	QRSL1	B
1.06467e-18	1.60723	0.275	0.123	3.8968e-14	HMGCS1	B
1.12281e-18	1.04369	0.652	0.504	4.1096e-14	RHOH	B
1.28925e-18	1.36261	0.359	0.188	4.7188e-14	ODF3B	B
1.41308e-18	7.29398	0.041	0.004	5.17203e-14	IGHV1-3	B
1.68462e-18	1.46749	0.313	0.148	6.16589e-14	DGKD	B
1.82749e-18	3.35216	0.041	0.004	6.6888e-14	AL133467.1	B
1.96894e-18	0.903829	0.275	0.116	7.20651e-14	TRIO	B
1.97432e-18	1.5748	0.261	0.112	7.22621e-14	TRAK1	B
2.66171e-18	1.1075	0.441	0.254	9.74212e-14	STAT6	B
2.72038e-18	3.99954	0.038	0.004	9.95687e-14	ESAM	B
2.98269e-18	2.29016	0.128	0.036	1.0917e-13	GABBR1	B
3.2275e-18	2.97394	0.07	0.012	1.1813e-13	P2RX1	B
3.51355e-18	0.675745	0.638	0.445	1.28599e-13	NPC2	B
3.9733e-18	1.85743	0.238	0.1	1.45427e-13	MYO1C	B
4.42108e-18	0.617254	0.852	0.723	1.61816e-13	PSMB10	B
4.553e-18	1.44426	0.359	0.19	1.66644e-13	IQCB1	B
5.72033e-18	3.54026	0.046	0.006	2.0937e-13	CELSR1	B
6.84396e-18	3.02776	0.075	0.014	2.50496e-13	HS3ST1	B
7.46244e-18	3.15747	0.055	0.008	2.73133e-13	ZNF135	B
7.97629e-18	1.9764	0.188	0.069	2.9194e-13	FAM135A	B
8.2778e-18	5.79316	0.02	0.001	3.02976e-13	AC132153.1	B
1.06583e-17	2.53284	0.093	0.021	3.90106e-13	GRASP	B
1.2639e-17	7.45517	0.014	0	4.62598e-13	AC098483.1	B
1.27436e-17	8.84129	0.014	0	4.66427e-13	IGHV2-5	B
1.47842e-17	1.57898	0.267	0.12	5.41117e-13	FMNL3	B
1.81325e-17	1.07773	0.423	0.237	6.63669e-13	LACTB	B
2.01133e-17	4.32993	0.026	0.002	7.36168e-13	AL121820.1	B
2.36914e-17	0.659168	0.823	0.712	8.6713e-13	DNAJA1	B
2.56644e-17	1.33298	0.136	0.04	9.39344e-13	CHST15	B
2.61964e-17	1.29689	0.438	0.267	9.58815e-13	PFKL	B
2.63741e-17	0.597872	0.612	0.42	9.65317e-13	ETV6	B
3.25185e-17	0.827868	0.446	0.245	1.19021e-12	LGALS9	B
4.00841e-17	2.67054	0.093	0.022	1.46712e-12	SGCE	B
4.60678e-17	2.87009	0.043	0.005	1.68613e-12	MACC1	B
5.51557e-17	2.57693	0.107	0.028	2.01875e-12	AL078600.1	B
5.88621e-17	0.906175	0.626	0.48	2.15441e-12	PSMA4	B
5.99882e-17	2.08614	0.101	0.025	2.19563e-12	LINC00665	B
6.89829e-17	2.53682	0.099	0.024	2.52484e-12	GBGT1	B
7.46157e-17	2.81591	0.13	0.039	2.73101e-12	IZUMO4	B
8.43329e-17	0.689406	0.597	0.402	3.08667e-12	IGFLR1	B
8.84272e-17	1.44908	0.316	0.161	3.23652e-12	LY75	B
1.0896e-16	3.14844	0.064	0.011	3.98806e-12	JADE3	B
1.31032e-16	0.902378	0.423	0.232	4.79589e-12	SESN3	B
1.31459e-16	1.13756	0.443	0.269	4.81154e-12	OFD1	B
1.35967e-16	1.04645	0.525	0.358	4.97654e-12	IMPDH2	B
1.43832e-16	1.57993	0.235	0.1	5.26439e-12	TMEM19	B
1.53704e-16	1.26759	0.377	0.211	5.62571e-12	NUBP1	B
1.57812e-16	0.968286	0.554	0.378	5.77609e-12	CAMK1D	B
1.63027e-16	3.57389	0.026	0.002	5.96694e-12	GALNT14	B
2.33695e-16	3.19359	0.049	0.007	8.55348e-12	NAV2	B
2.35268e-16	2.18565	0.116	0.032	8.61105e-12	LINC02422	B
2.45449e-16	1.64676	0.304	0.153	8.98366e-12	CYP51A1	B
2.67741e-16	2.1244	0.177	0.066	9.79958e-12	RMI2	B
2.69118e-16	4.3851	0.023	0.001	9.84998e-12	AC073517.1	B
3.09385e-16	0.945558	0.594	0.441	1.13238e-11	ARID1B	B
3.11427e-16	3.88799	0.029	0.002	1.13985e-11	CYB5R2	B
3.54901e-16	0.695626	0.481	0.298	1.29897e-11	GRN	B
3.75129e-16	8.33031	0.012	0	1.37301e-11	AC233755.1	B
3.76879e-16	6.62157	0.012	0	1.37941e-11	AL392172.2	B
3.76879e-16	5.74079	0.012	0	1.37941e-11	AC092546.1	B
3.76879e-16	10.5444	0.012	0	1.37941e-11	IGLV4-69	B
3.76879e-16	6.46023	0.012	0	1.37941e-11	IGLJ3	B
3.82176e-16	5.34681	0.012	0	1.3988e-11	LINC01712	B
3.94565e-16	0.517528	0.875	0.793	1.44415e-11	TAP1	B
3.94715e-16	2.13382	0.099	0.025	1.4447e-11	BMF	B
4.16782e-16	0.623406	0.783	0.648	1.52546e-11	SCAF11	B
7.03559e-16	1.79048	0.235	0.105	2.57509e-11	SH2D3C	B
7.98009e-16	1.06326	0.449	0.272	2.92079e-11	HSH2D	B
9.78071e-16	2.49112	0.101	0.027	3.57984e-11	AL078459.1	B
1.15559e-15	1.05395	0.554	0.388	4.22959e-11	EPS15	B
1.19298e-15	2.10376	0.139	0.046	4.36644e-11	ZNF395	B
1.76419e-15	2.23811	0.119	0.035	6.45711e-11	CCDC191	B
2.13406e-15	1.30549	0.365	0.207	7.81089e-11	ITPR1	B
2.22685e-15	1.60516	0.217	0.092	8.15049e-11	HMGA1P4	B
2.40492e-15	10.5404	0.014	0	8.80225e-11	IGKV1-9	B
2.41485e-15	1.37272	0.345	0.195	8.83858e-11	SYVN1	B
2.43275e-15	1.52866	0.348	0.198	8.90411e-11	PIKFYVE	B
2.44485e-15	1.59566	0.264	0.127	8.9484e-11	GNB5	B
2.52576e-15	0.884719	0.623	0.469	9.24454e-11	SETX	B
2.64293e-15	0.920682	0.548	0.389	9.67339e-11	LMBRD1	B
2.79659e-15	0.67259	0.751	0.648	1.02358e-10	SNX3	B
2.98771e-15	1.16989	0.409	0.251	1.09353e-10	FBXO6	B
3.88064e-15	1.15614	0.412	0.251	1.42035e-10	CCDC69	B
3.9892e-15	1.28042	0.258	0.12	1.46009e-10	ZC3H12D	B
4.01466e-15	1.2883	0.354	0.2	1.4694e-10	EBLN3P	B
4.15763e-15	2.78438	0.072	0.015	1.52173e-10	AC011450.1	B
4.24572e-15	1.59818	0.284	0.145	1.55398e-10	TOR3A	B
4.5316e-15	2.85651	0.072	0.015	1.65861e-10	SLC15A2	B
4.69584e-15	2.97846	0.072	0.016	1.71872e-10	NREP	B
5.35427e-15	4.03953	0.026	0.002	1.95971e-10	AC060234.3	B
5.67957e-15	0.693594	0.649	0.503	2.07878e-10	TAP2	B
6.48462e-15	0.71369	0.594	0.422	2.37344e-10	PPP1R16B	B
7.96072e-15	0.946422	0.461	0.295	2.9137e-10	MARCKSL1	B
8.47659e-15	1.37312	0.455	0.294	3.10252e-10	DENND4A	B
9.63168e-15	2.22095	0.099	0.026	3.52529e-10	MNDA	B
1.01267e-14	1.37055	0.246	0.114	3.70647e-10	L3MBTL3	B
1.26346e-14	1.49631	0.333	0.19	4.62439e-10	AP1B1	B
1.41004e-14	1.32	0.336	0.19	5.16089e-10	RUBCN	B
1.54862e-14	0.771709	0.652	0.528	5.66811e-10	MOB1A	B
1.59803e-14	5.25189	0.023	0.002	5.84894e-10	SMIM10	B
2.35971e-14	2.48325	0.07	0.015	8.63678e-10	METTL7A	B
2.37414e-14	1.1378	0.441	0.286	8.68958e-10	IDI1	B
2.66831e-14	1.05454	0.426	0.266	9.76629e-10	MDM4	B
2.69016e-14	5.0893	0.017	0.001	9.84625e-10	DPPA4	B
2.75914e-14	4.30928	0.017	0.001	1.00987e-09	CLCN4	B
2.93305e-14	1.95407	0.2	0.088	1.07353e-09	INPP1	B
3.17005e-14	1.24714	0.33	0.179	1.16027e-09	RFX3	B
3.24885e-14	5.31481	0.02	0.001	1.18911e-09	HRK	B
3.31221e-14	1.54854	0.264	0.13	1.2123e-09	BICD1	B
3.32066e-14	5.13504	0.02	0.001	1.2154e-09	AC068413.1	B
4.17179e-14	3.19258	0.052	0.009	1.52692e-09	BHLHE41	B
4.40062e-14	1.49062	0.229	0.106	1.61067e-09	AC007384.1	B
5.34606e-14	0.787184	0.577	0.42	1.95671e-09	PRMT1	B
5.47991e-14	0.768474	0.696	0.557	2.0057e-09	MTPN	B
5.57406e-14	1.04288	0.472	0.32	2.04016e-09	FOXO1	B
6.0573e-14	0.63264	0.786	0.681	2.21703e-09	SELENOH	B
6.08508e-14	0.987647	0.052	0.009	2.2272e-09	IL6	B
6.43269e-14	1.18668	0.377	0.227	2.35443e-09	ARHGAP17	B
7.91005e-14	1.89335	0.154	0.058	2.89516e-09	NUAK2	B
8.19462e-14	3.16471	0.046	0.007	2.99931e-09	WASF1	B
8.86672e-14	0.99719	0.461	0.306	3.24531e-09	EHMT1	B
1.06394e-13	4.34478	0.026	0.002	3.89414e-09	CLLU1OS	B
1.06835e-13	1.82466	0.162	0.063	3.91027e-09	AL050309.1	B
1.10149e-13	3.11455	0.035	0.004	4.03155e-09	AC006115.2	B
1.23351e-13	0.633083	0.69	0.562	4.51478e-09	AC004687.1	B
1.27572e-13	2.35425	0.096	0.027	4.66925e-09	CCDC106	B
1.37e-13	1.06965	0.423	0.266	5.01432e-09	CHD9	B
1.44414e-13	5.65368	0.014	0.001	5.2857e-09	LINC01754	B
1.44871e-13	4.66986	0.014	0.001	5.30241e-09	MARC2	B
1.45329e-13	4.70779	0.014	0.001	5.31918e-09	GRB7	B
1.89518e-13	2.42355	0.104	0.032	6.93655e-09	AC079921.1	B
2.05951e-13	1.28708	0.333	0.193	7.53802e-09	SIPA1	B
2.21604e-13	1.66259	0.191	0.082	8.11093e-09	MIOS	B
2.41139e-13	2.57518	0.072	0.017	8.82594e-09	AL157871.4	B
2.47892e-13	1.28796	0.206	0.089	9.07308e-09	SHISAL2A	B
2.48757e-13	1.187	0.374	0.228	9.10474e-09	SYS1	B
2.97499e-13	1.5715	0.136	0.048	1.08887e-08	NEXN	B
3.05921e-13	2.50254	0.096	0.028	1.1197e-08	GAB1	B
3.32073e-13	0.792235	0.548	0.385	1.21542e-08	TUT4	B
3.45845e-13	2.25599	0.104	0.032	1.26583e-08	PIK3C2B	B
3.94941e-13	0.9969	0.319	0.178	1.44552e-08	ACP5	B
4.0465e-13	4.96434	0.017	0.001	1.48106e-08	AC060234.1	B
4.59118e-13	1.25435	0.493	0.355	1.68042e-08	PRDM2	B
4.67698e-13	1.47333	0.217	0.1	1.71182e-08	FAM117B	B
4.71257e-13	3.11882	0.046	0.008	1.72485e-08	ARMCX2	B
5.22577e-13	3.66843	0.023	0.002	1.91269e-08	TEAD2	B
5.35946e-13	1.33596	0.09	0.025	1.96162e-08	SOX5	B
5.9288e-13	2.2153	0.11	0.035	2.17e-08	AC010226.1	B
7.15615e-13	2.20202	0.072	0.017	2.61922e-08	KLHL29	B
7.64966e-13	1.08608	0.336	0.191	2.79985e-08	TIFA	B
7.839e-13	2.82403	0.075	0.019	2.86915e-08	UBR5-AS1	B
8.63241e-13	0.703554	0.713	0.588	3.15955e-08	RNASET2	B
1.0752e-12	1.29955	0.322	0.187	3.93536e-08	DRAM2	B
1.19129e-12	1.96782	0.145	0.055	4.36025e-08	SNN	B
1.2491e-12	3.24302	0.049	0.009	4.57182e-08	AL391069.2	B
1.25004e-12	0.66545	0.67	0.555	4.57528e-08	CSK	B
1.85301e-12	1.25174	0.296	0.164	6.78221e-08	RNF41	B
1.86271e-12	1.64652	0.214	0.103	6.8177e-08	GCNT1	B
2.01647e-12	1.13452	0.296	0.162	7.3805e-08	USF1	B
2.05109e-12	1.80155	0.171	0.073	7.50719e-08	FANCL	B
2.37416e-12	2.19797	0.142	0.055	8.68967e-08	RELT	B
2.59593e-12	0.75148	0.557	0.409	9.50137e-08	NASP	B
2.64281e-12	1.43414	0.304	0.175	9.67294e-08	GBE1	B
2.90979e-12	1.65859	0.177	0.075	1.06501e-07	EVI5	B
3.51562e-12	1.86195	0.157	0.064	1.28675e-07	PLAGL1	B
4.09505e-12	4.84208	0.017	0.001	1.49883e-07	DIRAS1	B
4.61956e-12	1.47409	0.272	0.149	1.69081e-07	PRKCD	B
4.65424e-12	0.821756	0.203	0.091	1.7035e-07	SLC43A2	B
5.24203e-12	1.52628	0.287	0.16	1.91864e-07	LY9	B
5.70301e-12	2.47089	0.052	0.01	2.08736e-07	EHD3	B
6.18361e-12	0.716788	0.6	0.446	2.26326e-07	SIK3	B
6.19889e-12	0.873509	0.504	0.361	2.26886e-07	AFTPH	B
6.55657e-12	1.44866	0.209	0.099	2.39977e-07	METTL21A	B
7.66894e-12	2.34345	0.072	0.019	2.80691e-07	NFIX	B
7.76717e-12	1.02865	0.374	0.234	2.84286e-07	GGA2	B
8.13291e-12	4.43764	0.023	0.002	2.97673e-07	CXXC5-AS1	B
8.40732e-12	0.955472	0.472	0.335	3.07716e-07	PLEKHA2	B
8.48688e-12	2.7334	0.064	0.015	3.10628e-07	AC097634.3	B
9.20549e-12	0.728215	0.351	0.195	3.3693e-07	PMEPA1	B
9.95948e-12	2.61211	0.075	0.02	3.64527e-07	LINC01678	B
9.96741e-12	1.87638	0.096	0.03	3.64817e-07	VAV2	B
1.01752e-11	1.06671	0.426	0.291	3.72424e-07	CD2AP	B
1.09507e-11	1.98112	0.119	0.042	4.00807e-07	TTC9	B
1.14139e-11	1.51137	0.264	0.145	4.1776e-07	COPRS	B
1.15021e-11	0.865817	0.606	0.495	4.20987e-07	SSH2	B
1.15662e-11	0.877017	0.467	0.327	4.23335e-07	TRIM44	B
1.18984e-11	0.756674	0.554	0.413	4.35492e-07	CNPY3	B
1.23008e-11	1.08698	0.394	0.262	4.50221e-07	ANKRD13A	B
1.2654e-11	1.64825	0.194	0.09	4.63151e-07	ZNF318	B
1.29513e-11	1.18076	0.261	0.137	4.74032e-07	CKS1B	B
1.40281e-11	3.26854	0.026	0.003	5.13442e-07	CR1	B
1.49895e-11	0.918266	0.293	0.16	5.4863e-07	RHOQ	B
1.64819e-11	0.654689	0.652	0.524	6.03255e-07	RBM25	B
1.66208e-11	1.06318	0.319	0.184	6.08338e-07	CHD7	B
1.73679e-11	1.44536	0.272	0.154	6.35681e-07	TRIM13	B
1.79101e-11	5.33168	0.012	0	6.55529e-07	AC073072.1	B
1.79101e-11	5.58865	0.012	0	6.55529e-07	AC092723.5	B
1.90868e-11	3.29434	0.038	0.006	6.98595e-07	AC090912.1	B
1.94005e-11	0.809603	0.513	0.38	7.10078e-07	CASP4	B
1.95474e-11	1.29027	0.287	0.162	7.15454e-07	PXK	B
2.12948e-11	3.41785	0.032	0.004	7.79412e-07	AC079630.1	B
2.24014e-11	0.895175	0.504	0.387	8.19912e-07	DNAJC15	B
2.25482e-11	0.789923	0.478	0.33	8.25286e-07	SH3BP5	B
2.38641e-11	0.610083	0.649	0.53	8.73449e-07	TNFAIP8	B
3.09231e-11	4.2606	0.017	0.001	1.13182e-06	AC104024.1	B
3.11902e-11	1.37492	0.232	0.12	1.14159e-06	AC025164.1	B
3.12429e-11	0.956895	0.42	0.282	1.14352e-06	SNAP23	B
3.50509e-11	1.16946	0.325	0.197	1.2829e-06	ZNF107	B
3.99837e-11	1.74345	0.188	0.089	1.46344e-06	SGPP1	B
4.05111e-11	2.90579	0.046	0.009	1.48275e-06	AP001341.1	B
4.07173e-11	2.90235	0.084	0.025	1.49029e-06	AP001347.1	B
4.40505e-11	4.17528	0.02	0.002	1.61229e-06	DNAH8	B
4.58624e-11	1.25979	0.316	0.191	1.67861e-06	UGCG	B
4.73485e-11	2.91875	0.035	0.005	1.733e-06	GATM	B
5.24137e-11	2.98096	0.046	0.009	1.91839e-06	AC068193.1	B
5.38748e-11	0.856853	0.4	0.262	1.97187e-06	RUFY1	B
5.46751e-11	1.33868	0.229	0.118	2.00116e-06	SPOPL	B
5.49886e-11	4.2672	0.014	0.001	2.01264e-06	MGAT5B	B
5.51288e-11	4.41725	0.014	0.001	2.01777e-06	CAPN14	B
5.68481e-11	1.11075	0.296	0.17	2.0807e-06	ZNF581	B
5.82609e-11	0.960836	0.377	0.242	2.13241e-06	SREBF2	B
5.94369e-11	0.663442	0.614	0.484	2.17545e-06	UPF2	B
7.0242e-11	1.24598	0.296	0.173	2.57093e-06	LRCH1	B
7.90843e-11	3.42375	0.035	0.005	2.89457e-06	DGKG	B
8.5864e-11	0.889857	0.501	0.383	3.14271e-06	SHOC2	B
8.82211e-11	3.73148	0.032	0.005	3.22898e-06	PPP1R9A	B
9.1016e-11	3.20434	0.032	0.005	3.33128e-06	LINC00173	B
9.13705e-11	4.57177	0.026	0.003	3.34425e-06	FAM81A	B
9.7634e-11	1.8067	0.206	0.105	3.5735e-06	RBBP8	B
1.02365e-10	3.03839	0.026	0.003	3.74668e-06	SCX	B
1.02516e-10	3.14342	0.026	0.003	3.7522e-06	ADD2	B
1.1551e-10	1.25258	0.258	0.142	4.22777e-06	CCDC71L	B
1.20878e-10	2.56769	0.038	0.006	4.42426e-06	LAMC1	B
1.27042e-10	2.62469	0.046	0.009	4.64986e-06	DTX4	B
1.35796e-10	0.647141	0.707	0.639	4.97026e-06	CDV3	B
1.57774e-10	1.93168	0.096	0.032	5.77467e-06	ZBTB18	B
1.69061e-10	0.64452	0.559	0.431	6.1878e-06	BIRC3	B
1.70977e-10	1.03815	0.342	0.217	6.25792e-06	PRKD2	B
1.84696e-10	1.09375	0.336	0.211	6.76007e-06	IQSEC1	B
2.25786e-10	1.5676	0.2	0.1	8.26398e-06	LINC02100	B
2.26628e-10	2.09019	0.052	0.012	8.29481e-06	FNBP1L	B
2.43599e-10	0.515619	0.762	0.742	8.91597e-06	GSTP1	B
2.76278e-10	1.22999	0.275	0.157	1.0112e-05	NUP88	B
2.80593e-10	1.27665	0.238	0.127	1.027e-05	PBX3	B
3.02494e-10	1.50448	0.194	0.096	1.10716e-05	ZNF100	B
3.12481e-10	1.37108	0.261	0.148	1.14371e-05	HS2ST1	B
3.49157e-10	0.949353	0.403	0.279	1.27795e-05	RGS19	B
3.60038e-10	0.685038	0.617	0.524	1.31778e-05	MYCBP2	B
3.74287e-10	1.5277	0.101	0.036	1.36993e-05	NR4A1	B
3.81688e-10	0.590228	0.733	0.636	1.39702e-05	KPNB1	B
4.05705e-10	1.21447	0.284	0.167	1.48492e-05	TTF1	B
4.32279e-10	1.82413	0.128	0.051	1.58219e-05	KIF9-AS1	B
4.40811e-10	0.836762	0.504	0.375	1.61341e-05	TSTD1	B
4.47438e-10	0.988855	0.429	0.304	1.63767e-05	WASHC4	B
4.5589e-10	3.25163	0.035	0.006	1.6686e-05	DNAH11	B
4.58872e-10	0.78866	0.496	0.368	1.67952e-05	MAP4K4	B
4.70293e-10	0.99927	0.357	0.229	1.72132e-05	FAM3C	B
4.72491e-10	1.48995	0.386	0.258	1.72936e-05	CD69	B
4.94147e-10	1.63637	0.11	0.041	1.80863e-05	NEK8	B
5.09245e-10	4.53489	0.014	0.001	1.86389e-05	AC079089.1	B
5.13983e-10	3.73247	0.014	0.001	1.88123e-05	AC092384.1	B
5.20068e-10	5.66244	0.012	0.001	1.9035e-05	XACT	B
5.21544e-10	5.03194	0.012	0.001	1.9089e-05	AL512604.3	B
5.73206e-10	1.57912	0.142	0.06	2.09799e-05	CLECL1	B
5.78287e-10	0.826433	0.452	0.322	2.11659e-05	RPA3	B
6.81014e-10	3.01568	0.029	0.004	2.49258e-05	ZNF418	B
6.85402e-10	0.771876	0.38	0.243	2.50864e-05	DIPK1A	B
7.22796e-10	2.62471	0.064	0.017	2.64551e-05	KIF18A	B
7.35019e-10	1.63637	0.113	0.043	2.69024e-05	STS	B
7.42098e-10	0.704834	0.467	0.328	2.71615e-05	AKIRIN2	B
7.94176e-10	0.969878	0.281	0.165	2.90676e-05	MAP3K14	B
7.96673e-10	3.27351	0.035	0.006	2.9159e-05	NIPSNAP3B	B
8.37943e-10	2.50979	0.043	0.009	3.06696e-05	VAV3-AS1	B
8.512e-10	0.927081	0.406	0.276	3.11548e-05	OSGEP	B
8.61922e-10	0.917542	0.414	0.286	3.15472e-05	C1GALT1	B
8.79763e-10	0.700602	0.493	0.352	3.22002e-05	IFIH1	B
9.53827e-10	1.53308	0.136	0.058	3.4911e-05	CLCF1	B
9.78214e-10	0.927037	0.2	0.099	3.58036e-05	ENTPD1	B
1.1853e-09	0.934074	0.081	0.026	4.33833e-05	FXYD2	B
1.21926e-09	1.71208	0.116	0.045	4.46263e-05	SEMA4B	B
1.26982e-09	0.937063	0.296	0.179	4.64765e-05	NRIP1	B
1.36015e-09	1.48483	0.151	0.067	4.97827e-05	TRIM34	B
1.36559e-09	1.005	0.194	0.095	4.9982e-05	CD86	B
1.38679e-09	1.28809	0.128	0.052	5.07577e-05	CXorf21	B
1.42355e-09	1.07568	0.391	0.28	5.21033e-05	DCK	B
1.4315e-09	1.2008	0.275	0.163	5.23943e-05	SH3GLB2	B
1.4884e-09	1.06807	0.29	0.172	5.44771e-05	ECE1	B
1.52172e-09	2.94893	0.075	0.023	5.56966e-05	BCL7A	B
1.61526e-09	1.15353	0.249	0.141	5.91202e-05	INO80C	B
1.79093e-09	0.920378	0.264	0.152	6.55499e-05	LTA	B
1.97616e-09	2.67066	0.052	0.013	7.23293e-05	GAS6-AS1	B
1.98377e-09	0.831939	0.423	0.296	7.26079e-05	TRAFD1	B
2.04288e-09	2.83602	0.032	0.005	7.47715e-05	AC008957.1	B
2.12976e-09	1.42346	0.2	0.104	7.79513e-05	C11orf24	B
2.1363e-09	1.55512	0.142	0.063	7.81908e-05	OPN3	B
2.25387e-09	0.93215	0.345	0.224	8.24937e-05	MGAT5	B
2.34903e-09	0.951779	0.354	0.228	8.59767e-05	CCDC32	B
2.37204e-09	1.39478	0.209	0.112	8.6819e-05	TMEM156	B
2.52233e-09	1.83626	0.13	0.055	9.232e-05	CXCL9	B
2.58955e-09	1.06046	0.293	0.179	9.47801e-05	BCL6	B
2.84011e-09	0.847014	0.432	0.307	0.000103951	EIF4G3	B
2.85374e-09	0.684482	0.438	0.317	0.00010445	GRINA	B
3.3476e-09	4.07612	0.017	0.002	0.000122526	BASP1-AS1	B
3.36576e-09	4.17666	0.017	0.002	0.00012319	CNTNAP2	B
3.37184e-09	4.05149	0.017	0.002	0.000123413	SLC9C1	B
3.42231e-09	0.847884	0.464	0.342	0.00012526	RAB3GAP1	B
3.60512e-09	1.45185	0.133	0.057	0.000131951	PAOX	B
3.69451e-09	0.675872	0.545	0.434	0.000135223	EIF2S3	B
3.7196e-09	1.39942	0.139	0.061	0.000136141	HIP1R	B
3.96289e-09	0.806687	0.464	0.351	0.000145046	RFTN1	B
3.99581e-09	1.38451	0.241	0.138	0.000146251	NOC3L	B
4.45018e-09	1.35451	0.255	0.152	0.000162881	ZDHHC14	B
4.48517e-09	1.30553	0.183	0.092	0.000164162	TMEM268	B
4.49366e-09	0.769361	0.342	0.221	0.000164472	MAP3K8	B
4.55347e-09	2.19133	0.067	0.02	0.000166661	NBEA	B
4.6576e-09	0.995645	0.267	0.156	0.000170473	CEP170	B
4.7079e-09	0.608638	0.597	0.489	0.000172314	DARS	B
4.72241e-09	0.765827	0.452	0.328	0.000172845	MALT1	B
4.76066e-09	0.569639	0.696	0.612	0.000174245	TCEA1	B
4.79501e-09	3.18474	0.029	0.005	0.000175502	NOTCH4	B
5.04578e-09	1.11607	0.261	0.153	0.000184681	GOT1	B
5.21435e-09	3.67424	0.02	0.002	0.00019085	MIR3681HG	B
5.44992e-09	2.947	0.026	0.004	0.000199473	DOK7	B
5.52742e-09	1.32897	0.157	0.074	0.000202309	ZNF358	B
5.9367e-09	2.39981	0.049	0.012	0.000217289	KHDRBS3	B
5.98723e-09	2.46272	0.09	0.033	0.000219139	MDK	B
6.38688e-09	1.38084	0.171	0.084	0.000233766	LONRF1	B
7.31673e-09	4.25272	0.012	0.001	0.000267799	ARL13A	B
7.61903e-09	2.19564	0.07	0.022	0.000278864	ARHGAP32	B
8.55886e-09	1.46903	0.296	0.193	0.000313263	MAN1A1	B
8.91879e-09	1.06809	0.186	0.093	0.000326437	FAM49A	B
8.98734e-09	0.751972	0.519	0.4	0.000328946	ZNF267	B
9.23094e-09	3.02813	0.032	0.006	0.000337862	SOWAHD	B
9.92779e-09	1.29552	0.223	0.126	0.000363367	PARVB	B
1.0156e-08	1.10756	0.278	0.169	0.00037172	MRPL39	B
1.022e-08	1.34605	0.214	0.119	0.000374063	RHBDD1	B
1.09813e-08	0.795474	0.406	0.287	0.000401928	RTCB	B
1.16956e-08	0.552588	0.739	0.641	0.00042807	BPTF	B
1.22586e-08	1.5998	0.084	0.029	0.000448677	LINC01237	B
1.2595e-08	1.4417	0.151	0.07	0.00046099	DMWD	B
1.34486e-08	0.798894	0.513	0.404	0.000492231	PDE7A	B
1.49483e-08	0.850683	0.464	0.36	0.000547124	NR1H2	B
1.64428e-08	5.0747	0.014	0.001	0.000601823	LINC02285	B
1.67067e-08	0.503305	0.681	0.611	0.000611481	RNPS1	B
1.70896e-08	0.927536	0.394	0.279	0.000625496	RAB4B	B
1.71908e-08	1.16039	0.165	0.08	0.0006292	GPR18	B
1.71992e-08	3.57011	0.014	0.001	0.00062951	KCNH8	B
1.72329e-08	3.51747	0.014	0.001	0.000630741	ZNF415	B
1.84065e-08	1.7984	0.072	0.024	0.000673696	ST14	B
1.8888e-08	0.936308	0.368	0.248	0.000691321	RASGRP2	B
1.89667e-08	0.614831	0.612	0.507	0.000694201	DTX3L	B
1.96687e-08	3.69091	0.023	0.003	0.000719893	ILDR1	B
1.99202e-08	1.76612	0.107	0.044	0.000729099	AP1S3	B
1.99238e-08	3.3062	0.023	0.003	0.000729232	TMEM220-AS1	B
2.04438e-08	2.75113	0.023	0.003	0.000748263	MYL9	B
2.16701e-08	0.691401	0.565	0.475	0.000793147	HIF1A	B
2.22027e-08	1.17717	0.212	0.116	0.00081264	IRF4	B
2.23993e-08	1.83146	0.099	0.038	0.000819838	SBF2-AS1	B
2.2603e-08	1.30071	0.336	0.231	0.000827291	GRHPR	B
2.37312e-08	1.21112	0.058	0.017	0.000868585	SLCO5A1	B
2.42587e-08	1.16932	0.22	0.124	0.000887894	TENT5A	B
2.49106e-08	2.27234	0.07	0.023	0.000911751	CNKSR2	B
2.69209e-08	1.76361	0.075	0.025	0.000985332	FOXN3-AS1	B
3.04037e-08	1.82185	0.145	0.071	0.00111281	NRROS	B
3.07384e-08	2.80203	0.035	0.007	0.00112506	DSCAML1	B
3.10534e-08	0.972245	0.255	0.152	0.00113659	DNAJC10	B
3.10748e-08	2.24598	0.067	0.021	0.00113737	C19orf38	B
3.34949e-08	0.711504	0.458	0.342	0.00122595	TRIM38	B
3.48069e-08	2.49275	0.046	0.012	0.00127397	AC100861.1	B
3.48437e-08	0.69672	0.499	0.382	0.00127531	KDM4C	B
3.6248e-08	1.01329	0.171	0.086	0.00132671	IKZF2	B
3.74839e-08	0.810813	0.299	0.19	0.00137195	SLC12A6	B
3.89626e-08	1.22267	0.229	0.134	0.00142607	PEAK1	B
3.93854e-08	1.61646	0.093	0.035	0.00144154	RMDN2	B
4.0197e-08	0.990749	0.299	0.191	0.00147125	NCF4	B
4.15026e-08	0.733544	0.472	0.371	0.00151904	DAXX	B
4.25535e-08	1.64288	0.084	0.03	0.0015575	ZNF35	B
4.51554e-08	1.8042	0.032	0.006	0.00165273	PIK3CD-AS2	B
4.73902e-08	0.925559	0.383	0.28	0.00173453	NIPA2	B
5.21399e-08	0.597666	0.542	0.416	0.00190837	PLSCR1	B
5.34588e-08	0.658289	0.53	0.431	0.00195665	ELMO1	B
5.80001e-08	0.738068	0.478	0.368	0.00212286	TINF2	B
5.8533e-08	1.39509	0.148	0.072	0.00214237	ATG4C	B
5.89515e-08	4.79969	0.012	0.001	0.00215768	C1orf220	B
5.96118e-08	4.18567	0.012	0.001	0.00218185	CORO2B	B
6.02792e-08	3.57617	0.012	0.001	0.00220628	AC018742.1	B
6.1335e-08	0.688057	0.591	0.502	0.00224492	BOD1L1	B
6.36847e-08	0.572227	0.533	0.416	0.00233092	SKIL	B
6.45225e-08	1.3455	0.128	0.058	0.00236159	AC027097.1	B
6.53845e-08	2.84	0.035	0.007	0.00239314	AFF2	B
6.66121e-08	1.3816	0.223	0.132	0.00243807	NFATC1	B
6.66508e-08	2.24901	0.055	0.016	0.00243948	SCRN1	B
6.69911e-08	0.726763	0.403	0.294	0.00245194	SFT2D1	B
6.70178e-08	2.6661	0.038	0.008	0.00245292	SYT17	B
6.75248e-08	1.12393	0.194	0.105	0.00247148	WWC3	B
6.88251e-08	4.06961	0.014	0.001	0.00251907	MAATS1	B
6.90689e-08	1.7126	0.072	0.025	0.00252799	ZNF595	B
6.90748e-08	3.63528	0.014	0.001	0.00252821	COL4A3	B
7.35419e-08	0.704803	0.487	0.388	0.00269171	RPL22L1	B
7.64912e-08	1.06387	0.18	0.094	0.00279965	AMPD3	B
7.82459e-08	1.24418	0.142	0.068	0.00286388	AF117829.1	B
7.88854e-08	4.01342	0.023	0.004	0.00288728	PTPRG	B
8.29373e-08	0.69269	0.264	0.157	0.00303559	VAV3	B
8.57651e-08	0.659614	0.62	0.544	0.00313909	XRN1	B
9.04492e-08	1.45389	0.165	0.087	0.00331053	SAV1	B
9.25393e-08	0.832951	0.499	0.394	0.00338703	PRKCB	B
9.30777e-08	0.756072	0.443	0.343	0.00340674	KCMF1	B
9.44297e-08	1.38112	0.099	0.04	0.00345622	RIMKLB	B
9.5371e-08	4.21464	0.017	0.002	0.00349068	SYT1	B
9.86027e-08	3.35569	0.017	0.002	0.00360896	DDAH1	B
9.96189e-08	3.14896	0.029	0.005	0.00364615	AL031733.2	B
1.00821e-07	1.88894	0.101	0.042	0.00369016	WDR34	B
1.05115e-07	0.822727	0.209	0.117	0.0038473	GSAP	B
1.13496e-07	2.06365	0.058	0.018	0.00415407	AC011933.4	B
1.2429e-07	1.27808	0.252	0.159	0.00454914	TMEM154	B
1.26122e-07	0.544675	0.249	0.146	0.0046162	STMN1	B
1.38472e-07	3.76274	0.023	0.004	0.00506822	NSUN7	B
1.419e-07	0.613402	0.525	0.415	0.00519368	SPPL2A	B
1.42175e-07	1.13981	0.229	0.137	0.00520373	UBA7	B
1.43864e-07	1.2495	0.133	0.062	0.00526557	KCNQ5	B
1.44021e-07	1.0463	0.287	0.186	0.00527131	CSNK1G3	B
1.50239e-07	0.777919	0.359	0.251	0.00549891	PHKB	B
1.55485e-07	0.802653	0.446	0.342	0.0056909	CHD4	B
1.57431e-07	1.19937	0.223	0.132	0.00576214	MARCH8	B
1.57757e-07	3.03708	0.02	0.003	0.00577406	WDR17	B
1.64585e-07	0.738888	0.472	0.374	0.00602397	RABEP1	B
1.67845e-07	3.36376	0.026	0.005	0.00614331	KCNIP2	B
1.87208e-07	2.19727	0.049	0.014	0.00685199	RHOBTB2	B
1.89988e-07	2.21928	0.07	0.024	0.00695375	ZEB1-AS1	B
1.90616e-07	2.36557	0.058	0.018	0.00697673	ICOSLG	B
1.93855e-07	0.907291	0.325	0.224	0.0070953	RMC1	B
1.96515e-07	0.701588	0.374	0.258	0.00719265	P2RY10	B
2.09901e-07	0.637874	0.591	0.513	0.00768258	PTPN1	B
2.11748e-07	1.79444	0.075	0.027	0.00775019	ZNF670	B
2.20497e-07	2.03151	0.058	0.018	0.00807041	AC022182.2	B
2.21876e-07	1.21592	0.194	0.109	0.00812088	IFT57	B
2.39626e-07	3.40041	0.014	0.002	0.00877055	HIST2H3PS2	B
2.39626e-07	3.60785	0.014	0.002	0.00877055	AC026356.2	B
2.50902e-07	1.25512	0.177	0.096	0.00918326	TEP1	B
2.54296e-07	0.797292	0.403	0.298	0.0093075	RNASEH2B	B
2.57269e-07	2.8157	0.029	0.006	0.00941631	AC097662.1	B
2.64823e-07	1.14569	0.13	0.061	0.0096928	N4BP3	B
2.66269e-07	2.06801	0.058	0.018	0.00974571	AP000763.3	B
2.69623e-07	2.04935	0.072	0.026	0.00986847	TMEM220	B
2.91389e-07	0.908742	0.267	0.169	0.0106651	TGIF2	B
2.93722e-07	0.890239	0.165	0.085	0.0107505	UST	B
2.99643e-07	0.668113	0.449	0.345	0.0109673	TRAF3	B
3.23997e-07	1.13977	0.188	0.106	0.0118586	SNX11	B
3.30401e-07	1.08057	0.325	0.231	0.012093	EDEM1	B
3.33725e-07	4.45943	0.012	0.001	0.0122147	LINC01342	B
3.35049e-07	0.954447	0.406	0.312	0.0122631	CNTRL	B
3.45658e-07	2.49291	0.035	0.008	0.0126514	AC009522.1	B
3.91346e-07	0.544097	0.551	0.466	0.0143237	ITSN2	B
4.06564e-07	2.18279	0.043	0.012	0.0148806	AC139149.1	B
4.12482e-07	0.540958	0.545	0.444	0.0150973	RELB	B
4.20282e-07	1.43325	0.11	0.049	0.0153827	GPR160	B
4.2973e-07	0.87346	0.348	0.25	0.0157285	IFNGR1	B
4.66342e-07	1.66006	0.096	0.041	0.0170686	DISP1	B
4.80267e-07	1.01161	0.264	0.17	0.0175783	ZNF75A	B
4.93442e-07	1.04048	0.194	0.111	0.0180605	ADORA2A	B
4.94244e-07	1.02528	0.241	0.148	0.0180898	SETDB1	B
4.96454e-07	1.61885	0.13	0.064	0.0181707	RNF141	B
5.01667e-07	1.41472	0.136	0.068	0.0183615	SPATS2	B
5.03309e-07	1.73418	0.064	0.022	0.0184216	KCNMB3	B
5.04763e-07	0.959994	0.29	0.193	0.0184748	CD38	B
5.44777e-07	1.47352	0.099	0.042	0.0199394	ZCWPW1	B
5.47481e-07	3.64125	0.017	0.002	0.0200383	LINC01679	B
5.54248e-07	3.9649	0.017	0.002	0.020286	RASSF6	B
5.71129e-07	3.25767	0.017	0.002	0.0209039	ZDHHC19	B
5.86541e-07	1.0396	0.226	0.138	0.021468	MCCC2	B
6.02291e-07	0.851681	0.342	0.244	0.0220445	DIP2B	B
6.14103e-07	0.992217	0.275	0.18	0.0224768	SSBP2	B
6.2259e-07	2.35718	0.043	0.012	0.0227874	EXPH5	B
6.28564e-07	0.599149	0.49	0.379	0.0230061	STAT2	B
6.34158e-07	0.849412	0.229	0.136	0.0232108	ZNF460	B
6.39055e-07	1.46241	0.206	0.123	0.02339	AIM2	B
6.48584e-07	1.95615	0.07	0.025	0.0237388	AC004974.1	B
6.56614e-07	2.05432	0.061	0.021	0.0240327	MILR1	B
6.8492e-07	4.07899	0.014	0.002	0.0250687	WWC3-AS1	B
6.87686e-07	0.709084	0.357	0.254	0.02517	MTG1	B
6.91995e-07	0.99101	0.09	0.036	0.0253277	GRAMD1C	B
6.936e-07	3.49334	0.014	0.002	0.0253864	ZNF229	B
6.96882e-07	3.51112	0.014	0.002	0.0255066	ARHGAP20	B
7.23706e-07	0.552447	0.386	0.272	0.0264884	APOBEC3C	B
7.29391e-07	1.6434	0.014	0.002	0.0266964	PTPRB	B
7.47806e-07	0.96657	0.278	0.184	0.0273705	ACAT2	B
8.09896e-07	1.23604	0.206	0.121	0.029643	MYO1D	B
8.74724e-07	1.32347	0.096	0.041	0.0320158	RALGPS1	B
9.54891e-07	0.744134	0.322	0.221	0.03495	USP11	B
9.58413e-07	1.31176	0.159	0.087	0.0350789	ANKAR	B
1.07891e-06	3.42183	0.026	0.005	0.0394893	COCH	B
1.08683e-06	1.42791	0.119	0.057	0.0397792	AMN1	B
1.13119e-06	1.05947	0.159	0.085	0.0414027	PRAG1	B
1.13695e-06	2.65351	0.02	0.003	0.0416134	LINC02541	B
1.16085e-06	0.819954	0.377	0.279	0.0424884	ELK3	B
1.25829e-06	0.839804	0.409	0.32	0.0460547	ODC1	B
1.26287e-06	2.3856	0.035	0.009	0.0462223	ZNF154	B
1.37549e-06	0.606548	0.484	0.389	0.0503443	CARD11	B
1.42487e-06	5.05104	0.012	0.001	0.0521515	AC009570.2	B
1.44053e-06	3.07851	0.012	0.001	0.0527249	GYPE	B
1.53417e-06	2.36692	0.052	0.017	0.0561523	SLC6A16	B
1.54149e-06	1.60107	0.09	0.038	0.0564201	CARMIL1	B
1.5544e-06	0.558198	0.493	0.399	0.0568924	VASP	B
1.55989e-06	1.0847	0.301	0.214	0.0570937	AIDA	B
1.67991e-06	2.15002	0.032	0.008	0.0614864	EML6	B
1.70582e-06	1.1846	0.226	0.142	0.0624348	IDH3A	B
1.7155e-06	1.45114	0.174	0.101	0.0627889	PWWP3A	B
1.80922e-06	0.593218	0.707	0.646	0.0662191	CLEC2D	B
1.81221e-06	1.96185	0.075	0.03	0.0663287	MED12L	B
1.81823e-06	0.667545	0.432	0.339	0.0665491	NDUFA9	B
1.85153e-06	3.06206	0.014	0.002	0.0677679	AL357874.1	B
1.9156e-06	3.34303	0.02	0.003	0.070113	UACA	B
2.01983e-06	2.7887	0.02	0.003	0.0739279	RHPN2	B
2.03512e-06	0.549485	0.562	0.475	0.0744875	ADK	B
2.21518e-06	1.84287	0.049	0.016	0.0810779	SLC17A9	B
2.25737e-06	1.45574	0.154	0.085	0.0826221	DVL2	B
2.38466e-06	0.505534	0.696	0.616	0.087281	SLC38A1	B
2.39313e-06	1.52941	0.11	0.052	0.087591	LINC01473	B
2.40539e-06	3.53533	0.017	0.003	0.0880397	AL133259.1	B
2.40635e-06	2.14773	0.049	0.016	0.0880747	SERPINE2	B
2.46251e-06	1.99851	0.072	0.029	0.0901304	AL589693.1	B
2.51461e-06	2.88085	0.026	0.005	0.0920371	STK33	B
2.75952e-06	0.508743	0.554	0.47	0.101001	FNBP4	B
2.82495e-06	0.883523	0.386	0.303	0.103396	RAB29	B
3.07751e-06	1.24506	0.165	0.093	0.11264	ZNF490	B
3.18825e-06	1.01474	0.246	0.164	0.116693	CEPT1	B
3.22733e-06	2.13861	0.067	0.025	0.118124	ZBTB32	B
3.4514e-06	1.21775	0.188	0.113	0.126325	HPS5	B
3.48974e-06	0.862399	0.313	0.225	0.127728	UTP6	B
3.69567e-06	2.78099	0.026	0.006	0.135265	GLDC	B
3.75939e-06	0.580878	0.51	0.425	0.137597	CUL3	B
3.84486e-06	0.674234	0.435	0.342	0.140726	PML	B
3.88089e-06	0.716914	0.293	0.198	0.142044	RHBDF2	B
3.94233e-06	0.892661	0.313	0.219	0.144293	ATP8A1	B
3.95132e-06	0.937335	0.142	0.075	0.144622	ZNF626	B
4.02404e-06	0.744505	0.368	0.277	0.147284	MBD4	B
4.06999e-06	0.708411	0.438	0.359	0.148966	GTF2I	B
4.33389e-06	3.65202	0.014	0.002	0.158625	AC098818.2	B
4.5308e-06	2.66452	0.029	0.007	0.165832	LINC01362	B
4.54095e-06	1.02944	0.212	0.132	0.166203	ZNF92	B
4.63897e-06	0.918348	0.307	0.219	0.169791	ARFGEF2	B
4.74489e-06	0.8861	0.319	0.232	0.173668	RABGAP1	B
4.75801e-06	4.08461	0.012	0.001	0.174148	MSMP	B
4.77392e-06	3.87218	0.012	0.001	0.17473	AC005083.1	B
4.8139e-06	3.5032	0.012	0.001	0.176193	LINC02606	B
4.93899e-06	1.23465	0.113	0.055	0.180772	CLIP2	B
4.94153e-06	2.09075	0.052	0.018	0.180865	CACFD1	B
5.13165e-06	0.741481	0.397	0.309	0.187823	ZEB1	B
5.34319e-06	0.773578	0.316	0.224	0.195566	EXOC6	B
5.43779e-06	1.59857	0.026	0.006	0.199029	CALD1	B
5.4379e-06	0.647266	0.397	0.305	0.199033	SS18	B
5.58324e-06	1.78716	0.055	0.019	0.204352	ZNF582-AS1	B
5.7108e-06	0.759135	0.417	0.334	0.209021	SECISBP2L	B
5.71116e-06	0.549059	0.646	0.585	0.209034	IER2	B
5.72129e-06	0.765993	0.31	0.222	0.209405	SPTLC2	B
5.81783e-06	0.702406	0.42	0.338	0.212938	DNPEP	B
5.9392e-06	0.542027	0.501	0.413	0.21738	ZNF24	B
6.0192e-06	1.52358	0.084	0.037	0.220309	SNHG26	B
6.35838e-06	0.533149	0.562	0.505	0.232723	MLF2	B
6.51447e-06	1.11063	0.162	0.093	0.238436	MBNL3	B
6.60785e-06	0.951937	0.241	0.158	0.241854	ATG16L2	B
6.68557e-06	0.689288	0.394	0.306	0.244698	LCOR	B
6.79065e-06	1.39533	0.087	0.039	0.248545	PWWP2B	B
6.84643e-06	0.517549	0.591	0.518	0.250586	TNFRSF14	B
7.01028e-06	1.08233	0.159	0.09	0.256583	ZNF43	B
7.05092e-06	1.0632	0.223	0.144	0.258071	ABCB7	B
7.05222e-06	1.17049	0.13	0.068	0.258118	PAXIP1-AS2	B
7.16075e-06	1.21887	0.174	0.103	0.262091	FGFR1OP	B
7.18859e-06	1.56604	0.096	0.045	0.26311	L3HYPDH	B
7.36676e-06	0.778025	0.284	0.192	0.269631	SLC15A4	B
7.48062e-06	1.11209	0.177	0.105	0.273798	TMEM117	B
7.8267e-06	0.663641	0.388	0.297	0.286465	DDHD1	B
8.11427e-06	1.53405	0.078	0.033	0.29699	EFCAB13	B
8.26296e-06	3.39265	0.017	0.003	0.302433	MIR600HG	B
8.42337e-06	3.21824	0.017	0.003	0.308304	C17orf99	B
8.47112e-06	3.19106	0.017	0.003	0.310051	AC243960.3	B
8.5212e-06	0.820719	0.443	0.359	0.311885	GADD45B	B
8.84861e-06	0.812461	0.325	0.236	0.323868	RARA	B
8.87718e-06	2.08563	0.043	0.014	0.324914	ZDHHC23	B
9.07488e-06	1.11215	0.188	0.115	0.33215	PPP1R9B	B
9.20142e-06	0.822976	0.307	0.221	0.336781	SVBP	B
9.36621e-06	3.28454	0.014	0.002	0.342813	ASB14	B
9.51419e-06	2.92854	0.014	0.002	0.348229	ZNF112	B
9.52663e-06	2.91951	0.014	0.002	0.348684	CCDC144NL-AS1	B
9.5518e-06	7.24806	0.072	0.031	0.349605	IGLV2-14	B
9.61633e-06	1.05334	0.191	0.117	0.351967	MFN1	B
9.77687e-06	2.47181	0.038	0.011	0.357843	AEBP1	B
9.86927e-06	0.803915	0.272	0.188	0.361225	SDCCAG8	B
9.88006e-06	1.90938	0.09	0.042	0.36162	PDE7B	B
1.00921e-05	1.46392	0.107	0.053	0.369381	ZNF627	B
1.01793e-05	1.23909	0.142	0.079	0.372573	ING1	B
1.09086e-05	0.566885	0.504	0.441	0.399264	UBE2A	B
1.11513e-05	1.14165	0.154	0.086	0.40815	TSGA10	B
1.12981e-05	1.86596	0.043	0.014	0.413522	ECHDC3	B
1.13615e-05	1.2325	0.197	0.124	0.415842	RGS16	B
1.16648e-05	0.682099	0.38	0.291	0.426945	NIN	B
1.17564e-05	0.719293	0.394	0.312	0.430295	APPL1	B
1.20656e-05	0.726703	0.319	0.229	0.441611	SRFBP1	B
1.25463e-05	2.22187	0.058	0.022	0.459207	TRIQK	B
1.267e-05	0.664643	0.475	0.4	0.463736	AP3B1	B
1.27792e-05	1.2897	0.133	0.072	0.46773	TESK2	B
1.28062e-05	1.91257	0.049	0.017	0.46872	NRSN2-AS1	B
1.34367e-05	0.681655	0.354	0.265	0.491797	ELK4	B
1.35948e-05	3.711	0.012	0.001	0.497584	UTF1	B
1.36133e-05	1.22659	0.09	0.042	0.498262	TBC1D9	B
1.365e-05	1.77594	0.078	0.034	0.499603	QSOX2	B
1.36691e-05	1.53992	0.078	0.034	0.500303	PTPRK	B
1.41008e-05	0.920442	0.232	0.155	0.516105	ATF7IP2	B
1.41157e-05	0.660073	0.272	0.184	0.516648	KDM6B	B
1.4801e-05	3.35535	0.017	0.003	0.541733	TP63	B
1.57181e-05	0.88083	0.255	0.173	0.575297	CMSS1	B
1.57655e-05	1.76628	0.032	0.009	0.577034	ANGPTL6	B
1.68277e-05	0.620723	0.42	0.337	0.615911	MITD1	B
1.79803e-05	0.856881	0.281	0.2	0.658095	AKAP11	B
1.84252e-05	1.52692	0.13	0.072	0.674379	ATPAF2	B
1.87606e-05	3.4021	0.014	0.002	0.686657	LINC01374	B
1.91113e-05	2.82747	0.014	0.002	0.699493	PRCD	B
1.91653e-05	1.19412	0.226	0.152	0.701469	PCK2	B
2.11497e-05	1.22568	0.142	0.081	0.7741	SERTAD3	B
2.14776e-05	0.558436	0.435	0.353	0.786103	LSM10	B
2.15721e-05	1.09309	0.229	0.157	0.789562	AMFR	B
2.1744e-05	1.06279	0.214	0.142	0.795853	WDR11	B
2.20112e-05	0.532198	0.496	0.419	0.805633	RBM6	B
2.20313e-05	1.977	0.041	0.013	0.806369	AL137857.1	B
2.27072e-05	0.619038	0.449	0.371	0.831107	AGFG1	B
2.2721e-05	1.10385	0.188	0.119	0.831611	HIST1H2BK	B
2.28961e-05	2.34917	0.043	0.015	0.83802	MAP3K9	B
2.31182e-05	2.39341	0.023	0.005	0.846148	IL12A	B
2.35764e-05	2.04549	0.046	0.016	0.86292	ZIK1	B
2.35916e-05	1.64381	0.093	0.045	0.863477	ZNF821	B
2.36935e-05	1.33044	0.122	0.066	0.867204	ZNF814	B
2.37547e-05	2.11958	0.049	0.018	0.869447	AL592429.2	B
2.46533e-05	0.511018	0.449	0.371	0.902337	AKR1A1	B
2.46673e-05	3.01296	0.017	0.003	0.902849	AC006230.1	B
2.4819e-05	0.615383	0.374	0.286	0.908401	NGLY1	B
2.48659e-05	0.808411	0.252	0.172	0.910116	REPIN1	B
2.49652e-05	1.205	0.081	0.037	0.913751	AC245060.5	B
2.51584e-05	2.36028	0.017	0.003	0.920823	LINC02156	B
2.57792e-05	0.961063	0.22	0.147	0.943544	POU2F1	B
2.58324e-05	0.741268	0.325	0.242	0.945491	GNL1	B
2.64636e-05	1.39428	0.104	0.053	0.968594	BTN2A2	B
2.6525e-05	2.43923	0.026	0.006	0.97084	ANK2	B
2.65504e-05	1.70823	0.035	0.01	0.97177	AL589843.1	B
2.6567e-05	1.02915	0.183	0.114	0.972379	KANSL1L	B
2.80432e-05	1.15329	0.11	0.057	1	NAB2	B
2.96036e-05	0.865994	0.272	0.199	1	TRAPPC8	B
3.00929e-05	0.994584	0.229	0.154	1	CCDC9	B
3.17759e-05	0.791657	0.241	0.162	1	ZNF787	B
3.24764e-05	1.0801	0.22	0.15	1	PRCP	B
3.29154e-05	1.69645	0.072	0.032	1	ZSCAN9	B
3.30718e-05	0.76052	0.313	0.233	1	PARP11	B
3.32157e-05	3.99946	0.012	0.002	1	AC005759.1	B
3.35e-05	3.57644	0.012	0.002	1	SOD2-OT1	B
3.38828e-05	2.75133	0.012	0.002	1	AL731567.1	B
3.41969e-05	1.0139	0.13	0.072	1	ATP2B1-AS1	B
3.46501e-05	0.888347	0.133	0.073	1	FOXP4	B
3.46693e-05	1.20145	0.229	0.155	1	PELI1	B
3.51868e-05	0.58187	0.368	0.284	1	MAPRE2	B
3.58041e-05	0.986006	0.174	0.106	1	SNX25	B
3.62589e-05	1.62145	0.061	0.025	1	NEIL2	B
3.7048e-05	2.36056	0.014	0.002	1	FAM226B	B
3.76575e-05	1.8904	0.035	0.011	1	LMNTD2	B
3.82784e-05	1.46905	0.096	0.047	1	IFNG-AS1	B
3.86788e-05	1.3236	0.084	0.039	1	GTF2IRD2	B
3.8937e-05	2.88161	0.052	0.02	1	DERL3	B
3.95034e-05	1.19466	0.128	0.071	1	NUBPL	B
4.06404e-05	2.74745	0.017	0.003	1	AC026741.1	B
4.17904e-05	0.797853	0.272	0.195	1	AKT2	B
4.22452e-05	2.7721	0.023	0.005	1	MAPK8IP1	B
4.34535e-05	1.59862	0.052	0.02	1	AL022328.4	B
4.3967e-05	1.27193	0.139	0.08	1	DENND3	B
4.43648e-05	0.746486	0.333	0.256	1	PIP4P1	B
4.56227e-05	2.10378	0.023	0.005	1	RIMS3	B
4.68515e-05	0.559234	0.487	0.411	1	CHD1	B
4.85454e-05	1.53388	0.072	0.032	1	ZNF768	B
5.14057e-05	1.45041	0.032	0.009	1	ATP6V1C2	B
5.1698e-05	0.811564	0.249	0.173	1	CYB5A	B
5.20069e-05	0.949035	0.229	0.157	1	NUDCD1	B
5.23952e-05	1.58358	0.072	0.033	1	C8orf58	B
5.27336e-05	0.628549	0.403	0.33	1	HSPA4	B
5.33048e-05	0.72749	0.371	0.294	1	TMEM140	B
5.42837e-05	1.21918	0.186	0.12	1	LINC01588	B
5.47368e-05	1.61866	0.049	0.018	1	MYBL2	B
5.51382e-05	1.04476	0.188	0.121	1	AL162253.2	B
5.56675e-05	1.26983	0.122	0.068	1	DUS2	B
5.66742e-05	1.13186	0.322	0.251	1	NEDD9	B
5.82547e-05	0.617884	0.386	0.307	1	STARD7	B
5.84026e-05	1.51972	0.067	0.029	1	CEP112	B
5.88845e-05	1.28515	0.064	0.027	1	SOGA1	B
5.92271e-05	2.4738	0.023	0.006	1	AC013486.1	B
6.01626e-05	2.33282	0.023	0.006	1	ZNF300	B
6.04302e-05	0.605745	0.501	0.437	1	WSB1	B
6.24553e-05	0.847979	0.226	0.156	1	MANBA	B
6.33803e-05	2.57509	0.017	0.003	1	AL121987.2	B
6.58543e-05	0.855208	0.264	0.192	1	HTT	B
6.74087e-05	0.762906	0.258	0.184	1	PRKRA	B
6.77726e-05	0.845692	0.255	0.181	1	ZBTB24	B
7.22071e-05	1.2499	0.162	0.102	1	SLC39A4	B
7.39596e-05	1.39958	0.02	0.005	1	DMKN	B
7.43708e-05	2.53092	0.012	0.002	1	SLC45A3	B
7.43708e-05	3.43997	0.012	0.002	1	AC097634.1	B
7.49617e-05	3.14352	0.012	0.002	1	AL008729.1	B
7.52347e-05	1.79322	0.061	0.026	1	HCG11	B
7.53581e-05	2.93217	0.012	0.002	1	IQCA1	B
7.60503e-05	0.651997	0.365	0.288	1	BRAF	B
7.60956e-05	0.529321	0.496	0.431	1	PPP1CC	B
8.04764e-05	0.652671	0.374	0.297	1	NSFL1C	B
8.05562e-05	1.19225	0.09	0.045	1	PARP3	B
8.15727e-05	0.874901	0.125	0.069	1	APOBEC3D	B
8.19107e-05	0.817225	0.267	0.193	1	SLC39A1	B
8.34678e-05	1.05201	0.203	0.138	1	CCDC18	B
9.2794e-05	3.50827	0.017	0.004	1	NIPAL4	B
9.43307e-05	0.596692	0.345	0.267	1	IER5	B
9.4653e-05	0.562076	0.58	0.523	1	ZBTB20	B
9.52488e-05	3.0374	0.02	0.005	1	HLX-AS1	B
9.6615e-05	1.52265	0.064	0.028	1	SPATC1L	B
9.9762e-05	0.545257	0.426	0.364	1	CIAO2A	B
9.98493e-05	2.05621	0.02	0.005	1	PARM1	B
0.000107219	3.23991	0.014	0.003	1	AC005062.1	B
0.00010737	0.785024	0.264	0.193	1	MAP1S	B
0.000107901	3.47477	0.014	0.003	1	AC092757.2	B
0.000108542	1.03813	0.165	0.103	1	ZUP1	B
0.000108742	1.22835	0.128	0.074	1	RUNDC1	B
0.000109682	1.05141	0.177	0.115	1	HMGCR	B
0.000110526	1.48618	0.101	0.054	1	SH3TC1	B
0.000110834	1.04362	0.217	0.152	1	MSMO1	B
0.000111605	2.59146	0.014	0.003	1	IGKV3OR2-268	B
0.000114742	0.969354	0.145	0.086	1	INPP5B	B
0.000122962	0.612949	0.403	0.328	1	NT5C	B
0.000123286	1.24924	0.043	0.016	1	SH3RF1	B
0.000124052	0.599868	0.394	0.319	1	DBNL	B
0.000125956	0.828426	0.238	0.167	1	ZMIZ2	B
0.000127764	2.34805	0.029	0.009	1	SERINC2	B
0.000130619	1.79589	0.043	0.016	1	AC083949.1	B
0.000133727	2.36868	0.02	0.005	1	ZNF727	B
0.000138403	0.880727	0.243	0.174	1	TRMT1	B
0.000142565	0.593888	0.409	0.34	1	ELOVL5	B
0.000143175	1.06897	0.18	0.119	1	SLC12A2	B
0.00014583	1.23791	0.171	0.112	1	BATF3	B
0.000148326	3.58137	0.012	0.002	1	AC002480.2	B
0.000150162	3.05579	0.012	0.002	1	BCAS1	B
0.000151089	2.99686	0.012	0.002	1	AC016745.2	B
0.000152395	2.67609	0.012	0.002	1	AC008551.1	B
0.000153533	0.784887	0.307	0.234	1	NSUN5	B
0.000158537	1.184	0.099	0.052	1	ZMAT1	B
0.000163713	0.903022	0.142	0.086	1	MMAB	B
0.000166871	0.736044	0.333	0.264	1	SPG11	B
0.000169078	0.751828	0.27	0.198	1	RDH14	B
0.000170871	1.84428	0.061	0.027	1	MYO15B	B
0.000170929	1.40843	0.072	0.035	1	DENND6B	B
0.000172643	1.86507	0.072	0.035	1	STAG3	B
0.000172649	1.74892	0.052	0.022	1	NIPAL2	B
0.000176655	3.02386	0.014	0.003	1	AC008667.1	B
0.000178331	1.46211	0.07	0.033	1	ZNF790-AS1	B
0.000178453	2.68513	0.023	0.006	1	ART3	B
0.0001819	0.842597	0.041	0.015	1	FLT1	B
0.00018417	0.525501	0.478	0.409	1	RC3H1	B
0.000185801	1.9066	0.032	0.01	1	CBLN3	B
0.000190097	0.536904	0.368	0.291	1	TSR2	B
0.000190222	0.610912	0.591	0.538	1	BCL2	B
0.000190997	0.913545	0.272	0.202	1	RAD51B	B
0.000199705	0.993215	0.041	0.015	1	CCL22	B
0.000202412	2.1027	0.07	0.033	1	LINC01572	B
0.00020323	1.01372	0.209	0.145	1	RBM19	B
0.000204854	0.647071	0.354	0.289	1	AK2	B
0.000206452	2.25727	0.032	0.01	1	SMIM1	B
0.00020737	0.852238	0.212	0.147	1	KIF20B	B
0.000212401	0.758467	0.197	0.131	1	TMEM192	B
0.000214835	1.6357	0.041	0.015	1	RNF122	B
0.000215667	1.47488	0.017	0.004	1	CCL17	B
0.000216373	1.37213	0.11	0.063	1	COQ2	B
0.000216636	1.18962	0.07	0.033	1	TRIM61	B
0.000219798	0.683867	0.322	0.253	1	ELOF1	B
0.000220496	0.571802	0.348	0.273	1	POGZ	B
0.000221202	1.46969	0.058	0.025	1	ZNF439	B
0.000222528	1.94827	0.035	0.012	1	CCDC24	B
0.000224958	0.646401	0.336	0.261	1	ZHX2	B
0.000232243	0.608646	0.345	0.271	1	CHCHD3	B
0.000234124	1.01334	0.171	0.112	1	ZNF512	B
0.000234519	1.42423	0.035	0.012	1	AP003068.2	B
0.000235431	0.901377	0.168	0.108	1	ERF	B
0.000238727	1.40887	0.096	0.052	1	KIF16B	B
0.00024557	0.554197	0.397	0.329	1	USP8	B
0.000247765	1.00178	0.159	0.101	1	SUN1	B
0.000255414	1.39014	0.11	0.063	1	NRM	B
0.000259867	0.619996	0.47	0.409	1	PPM1K	B
0.000267254	0.881522	0.235	0.17	1	GMFB	B
0.000271722	1.74057	0.093	0.05	1	TPCN1	B
0.000278523	2.47596	0.012	0.002	1	MATN1	B
0.000280131	2.94817	0.012	0.002	1	AL080317.2	B
0.000280323	1.62851	0.058	0.026	1	HIST1H2BD	B
0.000283136	1.53383	0.052	0.022	1	TPST1	B
0.00028485	0.844207	0.243	0.176	1	GPR137	B
0.000285374	2.25212	0.014	0.003	1	AL022162.1	B
0.000285389	0.872054	0.177	0.117	1	NHLRC2	B
0.000285692	0.820838	0.217	0.153	1	ZNF274	B
0.000288586	0.951238	0.093	0.049	1	ZNF678	B
0.000291174	0.891157	0.203	0.139	1	DUSP22	B
0.000298952	0.880175	0.264	0.2	1	TENT5C	B
0.000311981	1.12746	0.058	0.026	1	AFMID	B
0.000314553	1.6672	0.058	0.026	1	ZNF93	B
0.000324104	0.501758	0.452	0.387	1	TRANK1	B
0.000325453	0.723656	0.249	0.182	1	TRPT1	B
0.000325628	0.525597	0.496	0.439	1	TBC1D22A	B
0.000329016	1.3215	0.157	0.103	1	SPSB1	B
0.000331201	0.826454	0.183	0.121	1	SC5D	B
0.000331412	0.60769	0.299	0.228	1	NELFCD	B
0.000332186	0.54755	0.322	0.249	1	MRPS18A	B
0.000340584	0.719905	0.278	0.211	1	EHBP1L1	B
0.000343788	0.5882	0.403	0.335	1	CNDP2	B
0.000347042	1.09473	0.104	0.058	1	SLC2A6	B
0.000362022	0.680637	0.377	0.315	1	FBXW11	B
0.000366686	2.60501	0.026	0.008	1	AC008691.1	B
0.00037233	0.763796	0.168	0.108	1	RIC3	B
0.000378249	0.938532	0.197	0.137	1	RFX5	B
0.000379045	2.6878	0.023	0.007	1	TLCD1	B
0.000380705	1.28897	0.067	0.032	1	ZNF709	B
0.000380869	1.57205	0.058	0.026	1	AC008969.1	B
0.000394161	1.87223	0.043	0.017	1	AC010247.1	B
0.000396958	0.741002	0.229	0.165	1	WDR77	B
0.000400867	0.840877	0.217	0.157	1	FRS2	B
0.000411075	1.72786	0.017	0.004	1	THRB	B
0.000411144	0.532132	0.342	0.271	1	PPIL4	B
0.00042437	2.00014	0.029	0.009	1	CETP	B
0.000429816	0.508326	0.409	0.346	1	CDC40	B
0.000434509	0.700653	0.287	0.219	1	ELMSAN1	B
0.000440513	1.39304	0.046	0.019	1	RGMB	B
0.000440748	0.721074	0.232	0.167	1	CCDC88B	B
0.000445656	1.02443	0.101	0.057	1	AL662844.4	B
0.000454899	0.628272	0.319	0.252	1	MAP3K1	B
0.000458942	2.06688	0.026	0.008	1	AC073840.1	B
0.000461256	0.690435	0.2	0.136	1	ODF2	B
0.00046498	0.815621	0.316	0.255	1	ARRDC2	B
0.000474089	2.08699	0.023	0.007	1	AC010896.1	B
0.000474336	0.875271	0.154	0.098	1	ZRANB3	B
0.000478583	2.20079	0.029	0.01	1	SIGLEC14	B
0.000479479	0.684596	0.264	0.198	1	UHRF2	B
0.000483626	3.32551	0.012	0.002	1	TMEM52	B
0.00048415	2.904	0.012	0.002	1	AL360181.1	B
0.000505782	0.573114	0.391	0.321	1	TMEM256	B
0.000505831	2.21562	0.035	0.013	1	BACE2	B
0.000510678	0.725987	0.319	0.259	1	CHORDC1	B
0.00051801	1.18555	0.128	0.079	1	SMPD2	B
0.00052488	0.757854	0.293	0.228	1	CYSTM1	B
0.000530784	1.30527	0.078	0.04	1	ZNF594	B
0.000535224	3.39887	0.02	0.005	1	A4GALT	B
0.000545975	1.61351	0.087	0.047	1	SIDT2	B
0.000551903	1.42326	0.055	0.025	1	SLC6A9	B
0.000565418	0.543966	0.374	0.314	1	ECHS1	B
0.000584333	0.969042	0.113	0.066	1	MSANTD2	B
0.000611134	0.868422	0.183	0.126	1	ATRIP	B
0.000630078	1.04502	0.133	0.083	1	WDSUB1	B
0.000632062	1.25892	0.084	0.045	1	TBKBP1	B
0.00063331	0.907031	0.133	0.082	1	KSR1	B
0.000639382	1.32408	0.07	0.035	1	ANKRD16	B
0.000653184	0.69186	0.307	0.245	1	UBE2W	B
0.000656311	0.609922	0.281	0.214	1	KPNA5	B
0.000666514	0.882182	0.223	0.166	1	SLC50A1	B
0.000679182	0.728601	0.113	0.066	1	NEK6	B
0.000688044	2.12896	0.026	0.008	1	GPR135	B
0.000691865	0.886617	0.191	0.136	1	TRAF5	B
0.000697124	0.792305	0.206	0.146	1	ENTPD1-AS1	B
0.000700919	0.652091	0.31	0.249	1	ZPR1	B
0.000709287	0.716155	0.165	0.108	1	POLM	B
0.000744891	0.809443	0.183	0.126	1	RFC2	B
0.000763207	0.916858	0.128	0.079	1	IFT88	B
0.000766891	1.3118	0.023	0.007	1	UCHL1	B
0.000792997	0.51307	0.458	0.392	1	NT5C3A	B
0.000810269	2.77467	0.012	0.002	1	AC022506.2	B
0.000811919	2.66464	0.012	0.002	1	TTC23L	B
0.000812772	1.82807	0.029	0.01	1	AMN	B
0.000821882	1.79857	0.012	0.002	1	AC008494.3	B
0.000832285	0.948268	0.223	0.168	1	ARMH3	B
0.00084723	1.6539	0.061	0.03	1	MCM8	B
0.000858018	1.12642	0.099	0.057	1	ZBTB5	B
0.000861099	1.17185	0.064	0.031	1	MEF2B	B
0.000874849	1.49206	0.067	0.034	1	AC084198.2	B
0.000883432	0.98779	0.125	0.078	1	AC099063.1	B
0.000885496	0.863894	0.107	0.063	1	AC007952.4	B
0.000888033	0.948096	0.157	0.104	1	ENDOD1	B
0.000888272	2.55049	0.02	0.006	1	LRRC34	B
0.000891322	1.74536	0.023	0.007	1	AL359644.1	B
0.000891939	2.83218	0.014	0.003	1	CAV1	B
0.000894187	2.67585	0.014	0.003	1	AC092295.1	B
0.000895121	0.662413	0.33	0.271	1	SMARCD1	B
0.000901608	1.74305	0.041	0.017	1	KLF8	B
0.000902475	2.6117	0.014	0.003	1	JAM2	B
0.000906165	0.761622	0.249	0.189	1	NUP107	B
0.000906266	2.46126	0.014	0.003	1	MYRFL	B
0.000919265	2.10796	0.014	0.003	1	ZNF572	B
0.000925576	0.588668	0.426	0.374	1	FAM13B	B
0.00092756	0.770669	0.104	0.061	1	TICAM2	B
0.000929889	1.09626	0.096	0.055	1	FGGY	B
0.000933151	0.561045	0.339	0.276	1	LPIN1	B
0.000935532	0.504023	0.513	0.472	1	MAPK1IP1L	B
0.000945227	1.44362	0.032	0.012	1	AC027682.4	B
0.000946368	0.553624	0.223	0.162	1	SH2B3	B
0.000946802	0.79102	0.197	0.139	1	TTC27	B
0.000953792	1.2766	0.11	0.066	1	LINC00426	B
0.000961268	1.7658	0.046	0.02	1	AC007569.1	B
0.000978253	0.502118	0.342	0.274	1	NSL1	B
0.000979747	0.771021	0.296	0.239	1	ATP2A3	B
0.000981635	0.938219	0.18	0.125	1	RMND5B	B
0.00101338	0.969296	0.168	0.115	1	RBM15	B
0.0010142	0.507977	0.388	0.326	1	PPP2R2A	B
0.0010387	0.588588	0.351	0.285	1	SHMT2	B
0.00104799	0.994591	0.284	0.234	1	PLPP5	B
0.001057	2.5493	0.026	0.009	1	PFKFB2	B
0.00106957	0.79758	0.249	0.185	1	TYW1	B
0.00111621	0.698591	0.293	0.235	1	ISCA2	B
0.00112843	0.721771	0.255	0.197	1	POLD2	B
0.00115512	0.779615	0.22	0.164	1	AHCY	B
0.00118066	1.16492	0.096	0.056	1	DNAJC18	B
0.00120311	1.23003	0.07	0.036	1	AL035587.1	B
0.00120425	0.888389	0.148	0.097	1	MAST3	B
0.00124334	1.00394	0.139	0.091	1	TTN-AS1	B
0.00126137	2.87454	0.012	0.002	1	AC087071.1	B
0.00126137	3.11596	0.012	0.002	1	MPPED2	B
0.00127382	0.896895	0.171	0.119	1	TESK1	B
0.00128212	2.524	0.012	0.002	1	AC006504.1	B
0.00128954	1.0349	0.104	0.063	1	C1orf112	B
0.00128955	0.899093	0.075	0.04	1	LINC01358	B
0.00130319	0.594302	0.278	0.217	1	CRTC2	B
0.00130959	0.805051	0.151	0.1	1	ZNF586	B
0.00131944	0.535973	0.383	0.316	1	FBXW7	B
0.00131982	0.531118	0.322	0.26	1	ARMC8	B
0.00141359	0.78181	0.368	0.324	1	HSPH1	B
0.00142424	1.1252	0.11	0.068	1	NEMP1	B
0.00142811	0.723942	0.194	0.137	1	C15orf39	B
0.00145913	0.515163	0.377	0.319	1	ZNF22	B
0.00147734	1.58174	0.035	0.014	1	KRT18	B
0.00147757	1.05987	0.075	0.041	1	AC104389.5	B
0.00149954	0.541218	0.249	0.188	1	LMNB1	B
0.00152218	0.915163	0.139	0.092	1	SLC25A19	B
0.00154601	0.783209	0.104	0.062	1	PRKCZ	B
0.0015844	0.547567	0.345	0.288	1	PTDSS1	B
0.00159807	0.535463	0.368	0.312	1	TCERG1	B
0.00159976	0.628072	0.383	0.327	1	FBXO11	B
0.00160813	0.533981	0.029	0.011	1	GPC5	B
0.001611	0.952267	0.157	0.107	1	LIMD1	B
0.00165604	1.26784	0.104	0.064	1	NKRF	B
0.00168935	2.55569	0.02	0.006	1	DENND2C	B
0.00169361	3.22272	0.014	0.004	1	XXYLT1-AS2	B
0.0017044	0.668958	0.249	0.194	1	CKS2	B
0.00171222	2.29166	0.035	0.014	1	TRAIP	B
0.00172505	1.75677	0.017	0.005	1	AC104461.1	B
0.00172791	0.66883	0.2	0.142	1	FHIT	B
0.00173173	1.0388	0.142	0.096	1	RRM2B	B
0.00173547	1.42476	0.052	0.025	1	CIB2	B
0.00173816	0.943032	0.197	0.145	1	SIAH1	B
0.00174142	0.956061	0.093	0.054	1	AC005037.1	B
0.00174706	0.650182	0.272	0.214	1	KDM3B	B
0.00175482	2.22232	0.014	0.004	1	LINC02709	B
0.00176041	0.504605	0.464	0.425	1	ERP44	B
0.00179499	1.17404	0.371	0.342	1	PDE4D	B
0.00179634	1.34934	0.02	0.006	1	AC003092.1	B
0.00182865	0.830916	0.18	0.129	1	NHEJ1	B
0.00191433	0.651751	0.304	0.248	1	LRIF1	B
0.00191742	2.72938	0.012	0.002	1	AC108479.3	B
0.00193489	2.54402	0.012	0.002	1	AC123567.2	B
0.00210746	2.67396	0.017	0.005	1	HIF1A-AS1	B
0.00211433	1.07365	0.055	0.027	1	AC007728.2	B
0.00216376	0.798277	0.188	0.133	1	VCPKMT	B
0.00217935	0.812797	0.206	0.154	1	TTC7A	B
0.00222643	1.58379	0.026	0.009	1	AL138895.1	B
0.00223889	1.0249	0.058	0.029	1	AC022893.1	B
0.00225335	0.63558	0.22	0.164	1	SIDT1	B
0.00226272	1.23555	0.099	0.06	1	ARHGAP19	B
0.00226636	0.608142	0.261	0.201	1	HIVEP1	B
0.00229313	1.71567	0.029	0.011	1	C8orf37	B
0.002421	1.71362	0.055	0.028	1	TBC1D16	B
0.00243167	0.666828	0.304	0.25	1	MICU1	B
0.00245961	0.89735	0.119	0.076	1	EPB41L5	B
0.00250074	0.961348	0.11	0.068	1	MAGEF1	B
0.0025046	2.25568	0.02	0.006	1	AC120049.1	B
0.00259452	2.29271	0.023	0.008	1	ST5	B
0.00259902	0.68051	0.243	0.188	1	EMG1	B
0.00260155	1.63987	0.026	0.009	1	RBM11	B
0.00260272	1.41844	0.072	0.04	1	WDR27	B
0.00261557	1.08186	0.09	0.053	1	PYCR3	B
0.00261742	0.744988	0.278	0.223	1	TMEM134	B
0.00262307	0.770967	0.258	0.209	1	ARFIP1	B
0.00267717	1.31787	0.067	0.036	1	SERPINI1	B
0.00269992	0.783588	0.31	0.258	1	IMMP2L	B
0.00279723	0.665725	0.351	0.297	1	CPNE3	B
0.0028097	2.50004	0.012	0.003	1	BFSP2-AS1	B
0.00286662	1.51491	0.032	0.013	1	PINLYP	B
0.00286713	1.9345	0.038	0.017	1	AC036176.1	B
0.00288096	0.908762	0.107	0.067	1	ZFP82	B
0.00290271	0.629687	0.313	0.26	1	SCLT1	B
0.00299276	0.604809	0.293	0.232	1	DDIT4	B
0.00299542	2.94452	0.014	0.004	1	KIAA0319	B
0.00300936	2.66934	0.014	0.004	1	AC027682.3	B
0.00304372	1.76206	0.058	0.03	1	ZNF717	B
0.00306679	2.21427	0.014	0.004	1	TNKS2-AS1	B
0.00310544	0.86735	0.116	0.074	1	TIMM8A	B
0.00311674	0.970179	0.13	0.087	1	FAM20B	B
0.00314385	0.583554	0.328	0.279	1	PAIP1	B
0.00316384	0.661791	0.325	0.271	1	RC3H2	B
0.00318478	2.12296	0.026	0.01	1	LINC01353	B
0.00320649	0.654105	0.374	0.332	1	CREB1	B
0.00326919	1.45587	0.041	0.018	1	LY6E-DT	B
0.00327151	2.23154	0.017	0.005	1	AC068389.1	B
0.00327801	2.0292	0.043	0.02	1	LIX1-AS1	B
0.00328553	1.25318	0.064	0.034	1	ZBTB26	B
0.00328571	1.65667	0.041	0.018	1	AC110611.2	B
0.00328645	0.724427	0.171	0.12	1	PANK3	B
0.00329576	0.574856	0.325	0.271	1	AKAP8L	B
0.00329732	0.669695	0.194	0.141	1	C19orf48	B
0.0033326	0.711299	0.058	0.03	1	TBC1D12	B
0.00336504	1.18665	0.159	0.115	1	EIF2AK4	B
0.0033667	1.95598	0.035	0.015	1	AC108519.1	B
0.00342634	1.52099	0.061	0.033	1	MYO1B	B
0.00342696	1.44381	0.055	0.028	1	ADM2	B
0.00343728	1.68382	0.032	0.013	1	ZNF607	B
0.00348518	0.554227	0.345	0.293	1	RRAGC	B
0.00349697	0.682833	0.304	0.249	1	FBXL17	B
0.00354643	0.766813	0.13	0.087	1	PTTG1	B
0.00355537	0.543545	0.406	0.375	1	MICU2	B
0.00361267	2.24046	0.02	0.007	1	MYO5C	B
0.00363264	0.639978	0.203	0.15	1	TIMM44	B
0.00365751	0.537968	0.325	0.272	1	ECI1	B
0.00365948	0.929899	0.122	0.08	1	LHPP	B
0.00370397	0.744646	0.041	0.018	1	ZFP37	B
0.00374867	0.547502	0.348	0.29	1	DLG1	B
0.00377988	1.05961	0.081	0.048	1	CYP2U1	B
0.00383276	2.19735	0.026	0.01	1	BAIAP2L1	B
0.00388661	2.79884	0.014	0.004	1	LAMA5	B
0.00392245	2.68711	0.012	0.003	1	AL132996.1	B
0.00394173	2.60306	0.012	0.003	1	C10orf25	B
0.00394927	0.913519	0.13	0.088	1	ZNF134	B
0.00395694	0.825618	0.177	0.128	1	SCMH1	B
0.00396469	2.71081	0.017	0.005	1	ZNF165	B
0.00400061	1.32597	0.026	0.01	1	MYOM1	B
0.00400467	1.13273	0.11	0.072	1	HDAC6	B
0.00400938	1.74087	0.041	0.019	1	FMO5	B
0.00401307	1.44733	0.046	0.023	1	ZNF530	B
0.00403424	0.509258	0.359	0.308	1	ECHDC1	B
0.00403612	1.82307	0.014	0.004	1	JAZF1-AS1	B
0.00405784	0.50285	0.42	0.378	1	CD2BP2	B
0.00412233	0.68224	0.101	0.063	1	CCDC102A	B
0.00412861	1.88073	0.017	0.005	1	AC005476.2	B
0.00421724	0.525112	0.188	0.139	1	GNA12	B
0.0042619	0.840923	0.186	0.138	1	ECSIT	B
0.00427506	0.689886	0.229	0.177	1	DCPS	B
0.00430367	1.01118	0.122	0.082	1	CLCN6	B
0.00435358	1.61854	0.026	0.01	1	MORF4L2-AS1	B
0.00437186	0.795097	0.183	0.135	1	ZNF141	B
0.00439773	1.16501	0.064	0.035	1	TMEM241	B
0.0044571	2.40618	0.029	0.012	1	SNHG31	B
0.00450093	1.41353	0.061	0.033	1	ZNF776	B
0.00450754	0.591526	0.29	0.239	1	DMTF1	B
0.00451141	1.50976	0.046	0.023	1	ZNF543	B
0.00456072	0.712526	0.235	0.184	1	C3orf38	B
0.00459085	1.21596	0.11	0.072	1	RFC3	B
0.00463562	1.68805	0.029	0.012	1	AC090518.1	B
0.00464299	0.695529	0.272	0.221	1	CCS	B
0.00470919	0.659079	0.128	0.084	1	ZNF585B	B
0.00478221	1.54692	0.052	0.027	1	INSL6	B
0.00479896	0.980759	0.075	0.044	1	TTN	B
0.00485215	1.54571	0.032	0.014	1	SLC16A4	B
0.00485904	1.0925	0.093	0.058	1	HIST1H4H	B
0.00486644	1.71287	0.055	0.029	1	AC145285.6	B
0.00486727	1.79568	0.023	0.008	1	AL121787.1	B
0.00487433	0.679551	0.217	0.166	1	SP1	B
0.00491088	0.706649	0.261	0.213	1	WASHC2C	B
0.00493706	3.11402	0.014	0.004	1	AL035634.1	B
0.0049559	1.57524	0.041	0.019	1	LINC01355	B
0.00498744	1.11196	0.2	0.156	1	EIF2AK3	B
0.00501571	0.593468	0.238	0.183	1	LYPLAL1	B
0.00502278	2.35678	0.014	0.004	1	ZNF471	B
0.005128	1.52762	0.026	0.01	1	TTC24	B
0.00518653	1.77989	0.02	0.007	1	AL354707.1	B
0.00519828	1.64202	0.014	0.004	1	PLTP	B
0.00527857	0.860121	0.154	0.111	1	ZNF672	B
0.00532733	0.82069	0.075	0.044	1	QPCT	B
0.0053585	0.550576	0.357	0.31	1	COMMD10	B
0.0053782	1.50825	0.032	0.014	1	KCNG2	B
0.00541655	0.712226	0.177	0.13	1	MDC1	B
0.00542352	2.97539	0.012	0.003	1	PCDH11X	B
0.00546578	2.20456	0.012	0.003	1	CHRNA6	B
0.0054731	0.946304	0.104	0.067	1	ZNF513	B
0.00552686	0.975916	0.104	0.067	1	SPPL2B	B
0.00553866	1.77442	0.035	0.016	1	C9orf147	B
0.00557443	1.37511	0.043	0.021	1	ZNF347	B
0.00564028	1.69314	0.023	0.009	1	AC022182.1	B
0.0056484	0.864269	0.072	0.041	1	HEXIM2	B
0.00577478	1.61653	0.029	0.012	1	FAM114A1	B
0.0057922	0.605489	0.267	0.216	1	ACYP2	B
0.00585433	0.603596	0.206	0.155	1	INTS9	B
0.0058956	1.12032	0.142	0.101	1	C8orf82	B
0.00609651	0.612729	0.261	0.213	1	AC245297.3	B
0.00616413	0.537993	0.258	0.205	1	NSMCE4A	B
0.00621173	1.13518	0.049	0.025	1	CEP126	B
0.00626088	1.36185	0.043	0.021	1	AC104170.1	B
0.00636716	2.20505	0.014	0.004	1	NPHP1	B
0.00646111	1.94504	0.014	0.004	1	RASGRF1	B
0.00646448	1.13041	0.122	0.083	1	ZNF736	B
0.00651885	0.608443	0.275	0.227	1	MRPS28	B
0.00655242	0.502645	0.397	0.365	1	ETFA	B
0.00658032	1.46858	0.023	0.009	1	TRAM2-AS1	B
0.00670763	1.119	0.075	0.045	1	MICU3	B
0.00703332	0.727751	0.159	0.115	1	SRRD	B
0.00705972	0.523522	0.275	0.227	1	RPS6KC1	B
0.00706565	0.556255	0.365	0.315	1	NAGK	B
0.0071362	1.33895	0.038	0.018	1	C8orf88	B
0.00720784	1.19888	0.2	0.157	1	AGPAT5	B
0.00724726	2.53276	0.012	0.003	1	AC025043.1	B
0.00726136	1.03177	0.081	0.049	1	ZNF417	B
0.00729735	1.71382	0.023	0.009	1	AC005070.3	B
0.0073221	1.40945	0.032	0.014	1	AP001628.1	B
0.00732619	1.04339	0.116	0.078	1	RRNAD1	B
0.00733647	0.848618	0.142	0.101	1	DLAT	B
0.0073715	1.99165	0.012	0.003	1	AL356805.1	B
0.00737779	1.36479	0.128	0.088	1	TRIB3	B
0.00742828	1.00405	0.055	0.03	1	ZNF677	B
0.00743617	0.521315	0.342	0.294	1	BLOC1S6	B
0.00745548	0.794699	0.122	0.082	1	TCEAL4	B
0.00747558	1.33329	0.012	0.003	1	LINC02551	B
0.00749028	1.11047	0.02	0.007	1	FOXP1-AS1	B
0.00788547	1.03649	0.139	0.1	1	OGG1	B
0.00792078	2.02021	0.014	0.004	1	SOBP	B
0.00803833	1.65006	0.032	0.014	1	CLNK	B
0.00806938	0.511487	0.365	0.326	1	CDKAL1	B
0.00811631	1.79635	0.035	0.016	1	AL034397.3	B
0.00821533	1.40828	0.029	0.012	1	NMNAT3	B
0.00827712	1.35262	0.049	0.026	1	AC106791.1	B
0.00838325	0.747535	0.174	0.129	1	TRAF2	B
0.00839597	0.765737	0.159	0.116	1	LINC00662	B
0.0084727	1.5397	0.072	0.044	1	ADPRH	B
0.0086199	0.633782	0.206	0.16	1	HELQ	B
0.00886632	1.57894	0.029	0.013	1	ZNF132	B
0.00892875	0.540969	0.316	0.272	1	EPN1	B
0.00895604	0.825763	0.11	0.074	1	TMEM150A	B
0.0089767	1.44557	0.046	0.024	1	AL360178.1	B
0.00899127	0.951718	0.168	0.127	1	LYRM4	B
0.00916503	0.561369	0.241	0.194	1	ACSL3	B
0.00923444	1.1232	0.067	0.039	1	AL121603.2	B
0.00925395	1.23599	0.026	0.011	1	C16orf46	B
0.00930067	0.624139	0.214	0.166	1	RYK	B
0.00934611	0.808762	0.186	0.141	1	GPATCH11	B
0.00938389	1.19726	0.046	0.024	1	LINC00630	B
0.00950899	0.924007	0.116	0.08	1	AC005562.1	B
0.0095505	2.26071	0.012	0.003	1	AC093916.1	B
0.00957571	1.06314	0.055	0.03	1	ZNF486	B
0.00959774	2.12507	0.012	0.003	1	AC037487.2	B
0.00960861	0.645646	0.174	0.129	1	CMTR2	B
0.00962053	1.65888	0.023	0.009	1	AC015871.4	B
0.00966936	1.45492	0.02	0.008	1	MORC2-AS1	B
0.00968546	1.57071	0.035	0.016	1	AC011447.3	B
0.00984387	1.30588	0.064	0.037	1	ZNF273	B
0.00984759	1.97039	0.014	0.005	1	MATR3	B
0.00991371	0.609032	0.107	0.07	1	AC005261.1	B
0.00994614	2.34577	0.017	0.006	1	GHRLOS	B
0.00995183	0.733298	0.22	0.177	1	PIP5K1A	B
0.00997186	2.26521	0.017	0.006	1	AL596214.1	B
0.0100034	0.695437	0.159	0.117	1	SERTAD2	B
0.010065	1.91938	0.017	0.006	1	ZNF391	B
0.0102271	1.88293	0.017	0.006	1	AC008074.2	B
0.0102767	0.536557	0.238	0.187	1	RPAP3	B
0.0103012	3.50192	0.02	0.008	1	LPP-AS2	B
0.0105046	1.04335	0.159	0.121	1	TAPT1	B
0.0105067	1.30108	0.032	0.015	1	ZNF772	B
0.0105745	1.04748	0.078	0.048	1	ZNF230	B
0.0105952	1.40101	0.032	0.015	1	AC114956.3	B
0.0106624	1.12339	0.058	0.033	1	ZNF528-AS1	B
0.0106824	1.41909	0.067	0.04	1	QPCTL	B
0.0106858	1.67717	0.038	0.018	1	AC087500.1	B
0.0106874	1.39156	0.043	0.023	1	LRTOMT	B
0.0108016	1.19288	0.064	0.038	1	CHML	B
0.0108478	1.84193	0.02	0.008	1	ZNF90	B
0.0108885	1.20862	0.032	0.015	1	HIST1H2BE	B
0.0109484	1.12647	0.072	0.044	1	ZBED6	B
0.0109715	1.68268	0.023	0.009	1	CSTF3-DT	B
0.0111905	1.61542	0.032	0.015	1	AC009226.1	B
0.0111965	1.21633	0.035	0.017	1	AC091045.1	B
0.0113045	0.612057	0.429	0.391	1	ATF7IP	B
0.0113462	0.781716	0.099	0.064	1	TMEM9	B
0.011437	0.545906	0.278	0.234	1	SUDS3	B
0.0114661	0.669275	0.154	0.113	1	PILRB	B
0.0115385	0.508103	0.304	0.26	1	TNPO3	B
0.0118262	2.15922	0.014	0.005	1	HAAO	B
0.0119127	0.822188	0.136	0.097	1	WDR41	B
0.0119751	3.70461	0.012	0.003	1	MAPK10	B
0.0122035	2.47945	0.012	0.003	1	SOX30	B
0.0122364	2.17364	0.012	0.003	1	LINC02132	B
0.0122725	0.55864	0.275	0.232	1	TARDBP	B
0.012306	1.09695	0.078	0.049	1	C5orf63	B
0.0123182	0.573686	0.243	0.201	1	ZNF277	B
0.0123966	0.590604	0.142	0.102	1	FER	B
0.0125822	0.616363	0.142	0.1	1	SLC25A4	B
0.0128221	0.752994	0.145	0.105	1	ZNF675	B
0.0131663	0.586738	0.264	0.221	1	VRK3	B
0.0133068	0.654218	0.136	0.097	1	PATZ1	B
0.013378	1.48625	0.041	0.021	1	AC008269.1	B
0.0134151	0.524215	0.27	0.226	1	NOTCH2	B
0.0135532	2.17974	0.02	0.008	1	RTKN	B
0.0135605	1.21744	0.043	0.023	1	AL354696.2	B
0.0136671	0.575121	0.226	0.179	1	ZNF431	B
0.013718	0.608832	0.304	0.262	1	UMAD1	B
0.0137709	0.744047	0.038	0.019	1	UBD	B
0.013775	0.67298	0.186	0.144	1	MBD3	B
0.0138818	0.772748	0.133	0.096	1	ARL13B	B
0.0138837	0.572011	0.261	0.216	1	BCL10	B
0.0138992	1.75384	0.017	0.006	1	AC135507.1	B
0.0140937	2.21026	0.014	0.005	1	AC024575.1	B
0.0141226	0.835176	0.188	0.146	1	RAB30-DT	B
0.0141957	2.1927	0.014	0.005	1	C16orf86	B
0.0142158	0.6303	0.154	0.113	1	HSCB	B
0.0142959	0.696004	0.261	0.221	1	RAB28	B
0.0145139	0.794629	0.116	0.081	1	ADCK2	B
0.0145392	0.660188	0.183	0.142	1	SLC25A28	B
0.0145594	1.73689	0.026	0.011	1	KCNC4	B
0.0146086	0.858741	0.174	0.136	1	DEF8	B
0.0146237	0.725419	0.249	0.21	1	STK25	B
0.0147531	0.834328	0.043	0.023	1	ADAMTS6	B
0.0147887	1.76745	0.026	0.011	1	GLIDR	B
0.0148168	1.32607	0.046	0.025	1	C19orf44	B
0.0149198	0.675035	0.014	0.005	1	AMOT	B
0.0149278	0.565227	0.264	0.219	1	NUP160	B
0.015021	1.70894	0.038	0.019	1	HSF5	B
0.0151824	1.41812	0.075	0.048	1	SLC30A4	B
0.0152015	2.69358	0.012	0.003	1	AC018755.4	B
0.0152659	2.5453	0.02	0.008	1	AC093512.2	B
0.0154735	0.538173	0.154	0.112	1	DENND11	B
0.0154866	1.0963	0.072	0.045	1	BX284668.5	B
0.0155128	0.579056	0.214	0.17	1	RCC2	B
0.0158068	0.671271	0.122	0.086	1	ZNF875	B
0.0160148	0.660242	0.012	0.003	1	AC092112.1	B
0.016076	1.65564	0.02	0.008	1	AC018682.1	B
0.01618	1.23289	0.038	0.019	1	SP2-AS1	B
0.0162332	0.772644	0.238	0.2	1	ZBED5	B
0.0167084	0.619066	0.232	0.194	1	LCORL	B
0.0168266	2.52134	0.032	0.016	1	FAM111B	B
0.0169004	1.09177	0.067	0.041	1	ZNF257	B
0.0169088	0.762755	0.197	0.158	1	TRMT11	B
0.0170439	1.01875	0.052	0.03	1	EFHC1	B
0.0170867	0.629923	0.203	0.164	1	RFX7	B
0.0171777	1.37125	0.078	0.051	1	KIAA1958	B
0.0172016	1.18346	0.093	0.063	1	SLC2A11	B
0.0172384	0.618678	0.18	0.14	1	TP53BP1	B
0.0173096	1.33611	0.061	0.037	1	ZNF419	B
0.0173755	1.01769	0.055	0.032	1	MORN2	B
0.0174472	0.628755	0.159	0.12	1	ZNF136	B
0.0176738	0.865293	0.119	0.085	1	TMEM159	B
0.0177727	0.580024	0.014	0.005	1	AC105180.2	B
0.0185977	0.834474	0.238	0.203	1	PIK3CA	B
0.0186144	0.935449	0.061	0.036	1	AC104365.1	B
0.0186833	1.15788	0.02	0.008	1	AL096701.4	B
0.0188924	2.64172	0.012	0.004	1	AC007620.2	B
0.0189796	1.22266	0.029	0.014	1	ZNF853	B
0.018986	2.6186	0.012	0.004	1	AC069431.1	B
0.0190094	2.23655	0.012	0.004	1	AL133551.1	B
0.0190329	2.44496	0.012	0.004	1	GPLD1	B
0.0190471	0.95213	0.081	0.053	1	TAF1A	B
0.0190848	0.834295	0.099	0.068	1	CTNND1	B
0.0191986	0.773394	0.139	0.104	1	TMEM39B	B
0.0193644	2.06612	0.012	0.004	1	KCNIP2-AS1	B
0.0195811	1.86043	0.02	0.008	1	A2ML1-AS1	B
0.0196856	1.03787	0.046	0.026	1	PFKM	B
0.0196899	0.614805	0.212	0.17	1	USPL1	B
0.0197823	0.525787	0.252	0.21	1	RAB24	B
0.0198433	1.51068	0.029	0.014	1	AL135999.1	B
0.0198755	0.83227	0.101	0.07	1	SLC5A6	B
0.020085	2.18769	0.014	0.005	1	LINC01118	B
0.0201267	1.84861	0.014	0.005	1	CLTCL1	B
0.0201693	1.10539	0.035	0.018	1	TRBJ2-6	B
0.0202112	0.678971	0.128	0.092	1	ZNF737	B
0.0202529	0.590809	0.171	0.132	1	ARHGAP12	B
0.020266	0.605502	0.133	0.097	1	RANBP10	B
0.020319	1.08972	0.049	0.028	1	ZNF283	B
0.0203403	0.654547	0.206	0.168	1	CARS2	B
0.0206316	1.38022	0.02	0.008	1	SERHL2	B
0.0206729	0.787963	0.148	0.112	1	RGP1	B
0.0207209	0.677392	0.064	0.039	1	AL117381.1	B
0.0208815	1.83798	0.043	0.024	1	MCPH1-AS1	B
0.0209197	1.92309	0.026	0.012	1	AC018462.1	B
0.0210352	0.629557	0.188	0.149	1	IPO8	B
0.021108	2.11542	0.017	0.007	1	SPINT1-AS1	B
0.0211257	0.898628	0.084	0.056	1	ZNF549	B
0.021164	0.81554	0.046	0.026	1	FRMD3	B
0.0211689	1.25978	0.087	0.059	1	TIMELESS	B
0.0212825	1.39642	0.052	0.031	1	MIR4458HG	B
0.0215012	0.554384	0.188	0.148	1	FH	B
0.0215259	0.59729	0.203	0.164	1	ZNF84	B
0.0215538	0.573458	0.264	0.225	1	CDK9	B
0.0215884	1.36162	0.017	0.007	1	PRRT3-AS1	B
0.021796	1.30256	0.035	0.018	1	LZTS3	B
0.0218361	1.17353	0.087	0.059	1	AL138724.1	B
0.0218621	0.696279	0.197	0.157	1	KHNYN	B
0.0219058	0.998899	0.064	0.039	1	ZNF775	B
0.0219662	1.13435	0.07	0.044	1	WDR19	B
0.0220447	0.777597	0.183	0.146	1	DOK1	B
0.022139	0.588504	0.151	0.113	1	PBX2	B
0.0222501	0.970668	0.067	0.042	1	AC092944.1	B
0.0222518	0.675633	0.148	0.111	1	ZNF718	B
0.0222641	1.14232	0.058	0.035	1	ZHX3	B
0.0222918	0.841317	0.113	0.081	1	LRRC28	B
0.0226352	0.929113	0.049	0.028	1	MIRLET7BHG	B
0.0226915	0.855918	0.13	0.097	1	TRAPPC2B	B
0.0227466	0.958125	0.064	0.039	1	CCHCR1	B
0.0228069	0.524915	0.307	0.272	1	NSUN2	B
0.0230385	0.596433	0.136	0.101	1	RAB11FIP4	B
0.0230685	0.678338	0.174	0.137	1	MED14	B
0.0231141	2.22842	0.014	0.005	1	LILRA4	B
0.0232976	1.11432	0.023	0.01	1	AC124068.2	B
0.0233252	2.34635	0.012	0.004	1	AL355353.1	B
0.0233751	1.06444	0.087	0.059	1	PHLDB3	B
0.0234913	1.22814	0.043	0.024	1	ADNP-AS1	B
0.0235469	2.18726	0.012	0.004	1	AC009093.1	B
0.0236584	2.03705	0.012	0.004	1	HDAC11-AS1	B
0.023669	1.60457	0.026	0.012	1	TPTE2	B
0.0237424	1.83986	0.012	0.004	1	DISP2	B
0.023762	0.525461	0.284	0.248	1	VPS41	B
0.0238095	1.46403	0.014	0.005	1	SERPINE3	B
0.0238544	1.20724	0.046	0.026	1	ZNF175	B
0.0239233	1.04356	0.043	0.024	1	ZNF784	B
0.0239396	0.555529	0.275	0.24	1	POLDIP3	B
0.0239651	1.33925	0.014	0.005	1	AC092567.1	B
0.0239958	1.61074	0.012	0.004	1	ROBO1	B
0.0241579	1.25556	0.014	0.005	1	AL359504.2	B
0.0242575	1.44489	0.017	0.007	1	FALEC	B
0.0244972	0.589708	0.206	0.167	1	OBI1	B
0.0248419	0.706732	0.064	0.039	1	HYPK	B
0.0251639	0.761943	0.188	0.153	1	MEPCE	B
0.0253134	0.523849	0.304	0.269	1	SIAH2	B
0.0253793	1.03187	0.084	0.057	1	PPP2R5B	B
0.0256174	1.27799	0.035	0.018	1	TTC28	B
0.0257489	0.644602	0.165	0.129	1	ITGB3BP	B
0.0259366	0.712221	0.148	0.113	1	PIAS2	B
0.0259646	0.829915	0.003	0.02	1	VIPR1	B
0.0260144	0.529193	0.168	0.13	1	STARD10	B
0.0260247	0.983109	0.064	0.04	1	ABHD15-AS1	B
0.0261735	1.20711	0.055	0.033	1	LINC00265	B
0.0263584	1.19843	0.032	0.016	1	USP44	B
0.0265145	0.549745	0.296	0.261	1	CASC4	B
0.0265952	0.866633	0.041	0.022	1	UGGT2	B
0.0266041	0.50434	0.249	0.209	1	NRF1	B
0.0266496	0.921683	0.035	0.018	1	TMOD1	B
0.0268271	1.006	0.096	0.067	1	ZNF880	B
0.0269169	2.1863	0.014	0.005	1	GBP7	B
0.0272136	2.09338	0.014	0.005	1	DICER1-AS1	B
0.0273086	0.667655	0.186	0.15	1	HDAC7	B
0.0274917	1.25089	0.043	0.025	1	HECW2	B
0.0276779	0.714974	0.061	0.038	1	SAMD12	B
0.0276891	0.523978	0.209	0.17	1	EXOSC4	B
0.0278187	0.554271	0.252	0.216	1	CDYL	B
0.027831	1.61771	0.02	0.009	1	AC092295.2	B
0.027841	0.7434	0.107	0.076	1	TMED8	B
0.0278595	1.27624	0.052	0.031	1	KNL1	B
0.0279407	0.838278	0.159	0.125	1	FANCF	B
0.0281068	0.710323	0.096	0.066	1	ZNF669	B
0.0282641	0.899411	0.087	0.059	1	ZNF583	B
0.0283736	0.557741	0.191	0.153	1	METAP1	B
0.0284093	2.33269	0.012	0.004	1	AC002454.1	B
0.0284151	0.911257	0.014	0.005	1	CNKSR1	B
0.0284161	0.598863	0.151	0.114	1	EIF4ENIF1	B
0.0284163	1.17653	0.029	0.014	1	C21orf91-OT1	B
0.0284254	2.09495	0.012	0.004	1	AKAP6	B
0.0284438	1.1059	0.049	0.029	1	MYEF2	B
0.0284985	0.614949	0.049	0.029	1	ALDH5A1	B
0.0285646	0.523378	0.217	0.178	1	C11orf98	B
0.0286113	1.71776	0.012	0.004	1	SMO	B
0.0290723	1.60763	0.041	0.023	1	SORD	B
0.0292435	0.675087	0.145	0.11	1	ZNF397	B
0.0293396	0.698202	0.159	0.125	1	SIMC1	B
0.0293594	1.66439	0.026	0.013	1	LINC02316	B
0.0294298	1.04739	0.072	0.048	1	ZSCAN21	B
0.0298714	0.670947	0.203	0.166	1	CLEC16A	B
0.0300563	2.21866	0.017	0.007	1	ALDH1L2	B
0.0301019	0.582674	0.067	0.042	1	IBA57	B
0.0301541	0.846394	0.052	0.031	1	HOOK1	B
0.030209	1.98818	0.02	0.009	1	SDK1	B
0.030435	0.599293	0.162	0.126	1	CCDC58	B
0.0304784	1.32062	0.026	0.013	1	IFT81	B
0.0308446	0.843919	0.081	0.055	1	RAB34	B
0.0309611	0.800611	0.186	0.149	1	SNRNP25	B
0.0311244	0.721085	0.183	0.147	1	SCAMP4	B
0.0315968	0.554398	0.13	0.096	1	SLC2A13	B
0.0318655	0.605251	0.159	0.124	1	SAMD8	B
0.0319921	0.505949	0.345	0.312	1	NFX1	B
0.032184	1.57616	0.023	0.011	1	LINGO3	B
0.0326539	1.05672	0.055	0.034	1	GATD3A	B
0.0329997	0.617611	0.099	0.069	1	ZSCAN16	B
0.0332002	1.14046	0.043	0.025	1	ACSF2	B
0.0333588	0.667928	0.148	0.113	1	ZNF251	B
0.0333948	0.57695	0.067	0.042	1	SFXN5	B
0.0335972	0.561383	0.168	0.132	1	SMAD5	B
0.0336223	0.520361	0.307	0.274	1	ALG13	B
0.0336539	0.578264	0.09	0.062	1	THAP2	B
0.0337143	3.25152	0.012	0.004	1	HIST2H3D	B
0.0337999	0.759929	0.119	0.089	1	TMEM106A	B
0.0338	0.670955	0.075	0.05	1	ZNF765	B
0.0338103	1.88403	0.017	0.007	1	LINC01948	B
0.0338836	0.689383	0.101	0.072	1	RPGR	B
0.0339355	2.21838	0.012	0.004	1	FOXP1-IT1	B
0.0339909	2.06635	0.012	0.004	1	TERC	B
0.0340094	2.0062	0.012	0.004	1	TAS2R4	B
0.0341207	1.90343	0.012	0.004	1	GAU1	B
0.0341347	1.59413	0.058	0.037	1	RCCD1	B
0.0344189	1.49456	0.012	0.004	1	CCNB3	B
0.0345559	0.80791	0.107	0.077	1	C2orf42	B
0.0346816	1.47503	0.012	0.004	1	FAM218A	B
0.0349393	1.22535	0.087	0.061	1	TP53INP1	B
0.0349441	1.41802	0.017	0.007	1	AP000692.2	B
0.0349557	0.602835	0.145	0.111	1	DOP1B	B
0.0350659	1.211	0.02	0.009	1	TMEM38A	B
0.0351269	0.707711	0.18	0.145	1	AC097376.3	B
0.0351336	1.07604	0.041	0.023	1	C17orf100	B
0.0351556	1.2453	0.02	0.009	1	NRSN2	B
0.0355603	1.0947	0.041	0.023	1	AL109955.1	B
0.0357209	0.653788	0.072	0.048	1	TLE1	B
0.0358843	1.05789	0.067	0.044	1	ABHD11	B
0.0359082	0.567704	0.177	0.141	1	TSTD2	B
0.0359195	1.89519	0.014	0.006	1	ZFHX2-AS1	B
[truncated: 29,155 more rows]

## Sheet: Low hierarchy cell type markers
p_val	avg_log2FC	pct.1	pct.2	p_val_adj	gene	cluster
0	9.88944	0.971	0.006	0	CD79A	B
0	9.29121	0.968	0.01	0	MS4A1	B
0	8.572	0.89	0.01	0	BANK1	B
0	8.93749	0.817	0.005	0	IGHM	B
0	6.44868	0.806	0.032	0	RALGPS2	B
0	7.88018	0.783	0.014	0	AFF3	B
0	3.10064	0.803	0.084	0	BASP1	B
0	6.40489	0.733	0.024	0	MEF2C	B
0	5.52474	0.78	0.075	0	CD79B	B
0	4.8155	0.745	0.044	0	ARHGAP24	B
0	6.4758	0.707	0.021	0	BLNK	B
0	3.76813	0.748	0.087	0	CD40	B
0	9.72392	0.641	0.001	0	CD19	B
0	7.786	0.638	0.004	0	TCL1A	B
0	8.22525	0.623	0.005	0	SPIB	B
0	7.03724	0.6	0.016	0	CCSER1	B
0	7.10209	0.586	0.006	0	IGKC	B
0	6.18869	0.586	0.01	0	BCL11A	B
0	3.94191	0.612	0.05	0	TCF4	B
0	9.71239	0.562	0.001	0	PAX5	B
0	4.73611	0.591	0.04	0	PLEKHG1	B
0	4.29555	0.6	0.051	0	ADAM28	B
0	5.75454	0.559	0.022	0	GNG7	B
0	10.945	0.519	0.001	0	IGHD	B
0	5.77344	0.53	0.017	0	BLK	B
0	5.74678	0.539	0.032	0	CD72	B
0	4.42301	0.528	0.04	0	WDFY4	B
0	7.64364	0.493	0.007	0	FCRLA	B
0	6.13261	0.499	0.015	0	RUBCNL	B
0	10.5833	0.455	0.001	0	LINC02397	B
0	5.17166	0.472	0.022	0	CXCR5	B
0	5.23581	0.455	0.021	0	PKIG	B
0	5.32647	0.443	0.023	0	STAP1	B
0	6.24556	0.426	0.013	0	LY86	B
0	6.93751	0.412	0.005	0	EBF1	B
0	5.52284	0.423	0.019	0	DENND5B	B
0	9.78861	0.403	0.001	0	FCRL1	B
0	7.97332	0.394	0.005	0	CD22	B
0	5.97587	0.388	0.01	0	TNFRSF13C	B
0	8.22975	0.371	0.002	0	NIBAN3	B
0	7.53531	0.371	0.004	0	POU2AF1	B
0	7.7591	0.336	0.003	0	ELL3	B
0	10.2825	0.319	0.002	0	COL19A1	B
0	6.30764	0.322	0.006	0	COBLL1	B
0	8.77639	0.299	0.002	0	IGLC2	B
0	10.3495	0.293	0	0	TLR10	B
0	4.73821	0.281	0.006	0	RHEX	B
0	9.61263	0.272	0.001	0	IGLC3	B
0	9.05356	0.264	0.001	0	FAM30A	B
0	7.89422	0.264	0.002	0	KHDRBS2	B
0	10.0461	0.249	0.001	0	CLEC17A	B
0	9.23252	0.243	0.001	0	TNFRSF13B	B
0	10.2842	0.235	0	0	IGHV5-78	B
0	10.4787	0.206	0	0	VPREB3	B
0	10.8775	0.2	0	0	FCRL5	B
0	12.0366	0.2	0	0	IGLC1	B
3.17724e-304	10.2419	0.197	0	1.1629e-299	AL139020.1	B
1.49161e-281	3.94203	0.687	0.088	5.45946e-277	SWAP70	B
7.47669e-276	6.92008	0.18	0	2.73655e-271	CD24	B
2.28123e-260	3.8396	0.649	0.083	8.34952e-256	IRF8	B
8.28395e-255	3.21018	0.954	0.242	3.03201e-250	HLA-DQB1	B
1.46375e-252	7.38456	0.186	0.002	5.35747e-248	ANGPTL1	B
2.41832e-248	9.16187	0.183	0.002	8.8513e-244	IGHA1	B
1.66869e-241	7.5462	0.197	0.003	6.10756e-237	ABCB4	B
4.46971e-238	5.13198	0.319	0.016	1.63596e-233	LINC00926	B
8.07908e-238	4.09349	0.528	0.057	2.95702e-233	ALOX5	B
1.15701e-237	5.80292	0.217	0.004	4.23477e-233	JCHAIN	B
4.7443e-235	6.05367	0.255	0.008	1.73646e-230	CPNE5	B
3.59961e-231	4.0489	0.484	0.047	1.31749e-226	PDLIM1	B
7.85177e-231	5.28579	0.322	0.017	2.87382e-226	CACNA1A	B
6.16214e-230	3.86878	0.501	0.051	2.25541e-225	HDAC9	B
1.17251e-226	3.03308	0.896	0.222	4.29151e-222	HLA-DQA1	B
5.77043e-220	2.89317	0.965	0.293	2.11204e-215	HLA-DRA	B
1.69864e-219	4.79476	0.345	0.022	6.2172e-215	BTK	B
2.19777e-219	4.20527	0.62	0.096	8.04405e-215	HVCN1	B
5.26899e-215	7.27996	0.159	0.001	1.9285e-210	UGT8	B
1.34456e-214	3.51934	0.655	0.107	4.92121e-210	LAT2	B
1.05218e-204	3.5499	0.577	0.081	3.85109e-200	ID3	B
3.58201e-202	6.87433	0.139	0.001	1.31105e-197	IGKV3-20	B
9.56082e-198	4.28736	0.383	0.033	3.49935e-193	E2F5	B
1.47881e-196	6.15066	0.272	0.014	5.41259e-192	ACSM3	B
1.03504e-188	4.03069	0.394	0.037	3.78836e-184	FGD2	B
2.71093e-187	10.2293	0.119	0	9.92226e-183	IGHV3-30	B
1.06145e-186	4.53341	0.426	0.047	3.885e-182	LYL1	B
1.11759e-185	6.03836	0.171	0.004	4.09047e-181	LINC01480	B
5.58731e-184	2.68193	0.841	0.226	2.04501e-179	NCF1	B
1.43621e-183	2.36462	0.971	0.359	5.25669e-179	HLA-DRB1	B
6.57733e-179	3.0521	0.849	0.272	2.40737e-174	FCHSD2	B
1.44256e-177	2.79969	1	0.864	5.2799e-173	CD74	B
2.55365e-175	4.52015	0.261	0.015	9.3466e-171	CNR2	B
6.36614e-174	4.71507	0.29	0.02	2.33007e-169	BTLA	B
8.69288e-174	7.70157	0.119	0.001	3.18168e-169	IGHG3	B
1.64965e-172	2.66271	0.739	0.168	6.03788e-168	CD83	B
3.77685e-172	5.23753	0.214	0.009	1.38236e-167	HHEX	B
2.38682e-171	5.32334	0.258	0.015	8.73601e-167	OSBPL10	B
3.84873e-171	4.92175	0.235	0.012	1.40867e-166	ST6GALNAC3	B
8.14618e-170	5.03029	0.22	0.01	2.98158e-165	PAWR	B
7.28384e-169	7.51205	0.113	0	2.66596e-164	FCRL2	B
1.35848e-168	6.33863	0.174	0.005	4.97217e-164	MACROD2	B
1.14053e-164	8.42747	0.113	0.001	4.17445e-160	GPM6A	B
2.3648e-164	3.03645	0.916	0.489	8.65541e-160	SYNGR2	B
4.38595e-164	3.92438	0.11	0	1.6053e-159	IGHG2	B
2.7906e-162	2.09868	0.89	0.264	1.02139e-157	HLA-DRB5	B
9.77989e-159	6.5304	0.128	0.002	3.57954e-154	PNOC	B
1.36682e-158	7.26285	0.142	0.003	5.0027e-154	MEF2C-AS1	B
1.29064e-157	2.3555	0.994	0.802	4.72389e-153	CD37	B
1.69558e-157	3.38051	0.574	0.112	6.20599e-153	HLA-DMB	B
2.88084e-157	2.24711	0.962	0.458	1.05442e-152	HLA-DPA1	B
1.47686e-156	5.91948	0.165	0.005	5.40544e-152	TLR7	B
1.31826e-155	5.48976	0.261	0.018	4.82496e-151	FCER2	B
8.68534e-153	3.49602	0.481	0.076	3.17892e-148	CXXC5	B
6.42541e-152	1.21942	0.777	0.174	2.35177e-147	LYN	B
2.34512e-151	5.84663	0.125	0.002	8.58336e-147	PRICKLE1	B
9.61071e-146	4.2795	0.345	0.038	3.51762e-141	RAB30	B
1.68101e-145	10.0916	0.096	0	6.15267e-141	AP001636.3	B
3.19177e-142	5.1694	0.165	0.006	1.16822e-137	LARGE2	B
1.16367e-140	3.28085	0.409	0.056	4.25913e-136	USP6NL	B
8.37216e-140	4.78735	0.229	0.015	3.0643e-135	LARGE1	B
5.59685e-139	2.6112	0.745	0.223	2.0485e-134	HLA-DMA	B
1.16947e-138	4.07554	0.264	0.022	4.28038e-134	AC120193.1	B
3.64058e-137	5.23333	0.168	0.007	1.33249e-132	CBFA2T3	B
1.96393e-136	7.70084	0.093	0	7.18819e-132	COPDA1	B
2.44314e-136	10.3844	0.084	0	8.94214e-132	KLHL14	B
2.91631e-136	2.06032	0.951	0.475	1.0674e-131	HLA-DPB1	B
2.0424e-135	2.92891	0.67	0.187	7.47539e-131	POU2F2	B
7.55117e-135	7.59131	0.101	0.001	2.7638e-130	IGHA2	B
9.9837e-134	6.85646	0.122	0.002	3.65413e-129	PCDH9	B
1.29562e-133	1.96537	0.493	0.082	4.74212e-129	CDK14	B
5.50093e-132	3.29433	0.333	0.038	2.01339e-127	TSPAN33	B
1.08964e-131	10.6537	0.081	0	3.98819e-127	AL161781.2	B
1.08964e-131	11.713	0.081	0	3.98819e-127	IGHV4-31	B
1.40049e-131	14.089	0.087	0	5.12595e-127	IGKV4-1	B
1.03842e-130	6.44275	0.139	0.004	3.80071e-126	LINC01857	B
4.76888e-130	4.46036	0.301	0.032	1.74546e-125	P2RY14	B
5.87516e-130	3.06214	0.6	0.147	2.15037e-125	STRBP	B
1.18373e-126	3.75633	0.432	0.075	4.33258e-122	EAF2	B
3.82885e-126	6.39609	0.128	0.003	1.4014e-121	PEG10	B
6.19876e-126	6.52378	0.113	0.002	2.26881e-121	AC016168.2	B
6.7015e-126	3.74577	0.339	0.043	2.45281e-121	PHACTR1	B
1.0145e-125	2.2497	0.904	0.436	3.71315e-121	WARS	B
6.45743e-123	2.65414	0.638	0.174	2.36348e-118	PALM2-AKAP2	B
9.19034e-123	3.41363	0.217	0.016	3.36375e-118	TSPAN13	B
5.30543e-115	7.61273	0.093	0.001	1.94184e-110	COL9A3	B
5.18728e-113	6.04883	0.075	0	1.8986e-108	IGHV4-59	B
7.10532e-112	4.49907	0.203	0.015	2.60062e-107	CD180	B
1.35539e-111	3.50044	0.391	0.067	4.96086e-107	TRAF4	B
6.80425e-107	3.53838	0.414	0.079	2.49042e-102	MARCH3	B
1.07714e-106	4.70861	0.191	0.014	3.94242e-102	TLR9	B
1.15483e-106	6.13177	0.101	0.002	4.22681e-102	AC104699.1	B
1.03408e-105	6.41194	0.078	0.001	3.78485e-101	TNFRSF17	B
2.29201e-105	2.28557	0.493	0.105	8.38898e-101	SYK	B
2.94241e-103	4.23726	0.177	0.012	1.07695e-98	C12orf42	B
1.10061e-102	4.10829	0.217	0.02	4.02833e-98	SEMA7A	B
2.20861e-100	6.82676	0.081	0.001	8.08372e-96	AP002075.1	B
1.10177e-99	8.25373	0.07	0	4.03259e-95	AC021678.2	B
1.55116e-99	3.91017	0.18	0.013	5.6774e-95	CD200	B
3.30149e-99	12.4881	0.067	0	1.20838e-94	IGHV3-23	B
3.73604e-99	4.4709	0.217	0.021	1.36743e-94	DMD	B
2.42577e-98	2.57984	0.475	0.106	8.87856e-94	SETBP1	B
4.39343e-98	2.8715	0.574	0.171	1.60804e-93	SMC6	B
1.79207e-97	3.31573	0.203	0.018	6.55915e-93	GAPT	B
2.08127e-96	3.00591	0.319	0.049	7.61766e-92	SAMD4A	B
5.53896e-96	3.45564	0.281	0.038	2.02732e-91	MARCH1	B
7.29036e-96	8.241	0.07	0.001	2.66834e-91	ZNF860	B
7.97124e-96	7.41327	0.07	0.001	2.91755e-91	CR2	B
4.40728e-95	0.898528	0.791	0.331	1.61311e-90	IFI30	B
1.32671e-94	2.15134	0.878	0.541	4.8559e-90	GBP4	B
4.28543e-93	3.6084	0.214	0.022	1.56851e-88	IFNLR1	B
1.48227e-92	5.42684	0.11	0.004	5.42525e-88	NAPSA	B
2.34463e-92	2.93324	0.493	0.131	8.58159e-88	CYB561A3	B
2.60353e-92	11.5279	0.07	0.001	9.52919e-88	IGHV4-39	B
9.17537e-91	3.36035	0.252	0.032	3.35828e-86	PTK2	B
9.56969e-91	1.0827	0.49	0.102	3.5026e-86	SPI1	B
1.39578e-90	2.90404	0.409	0.087	5.1087e-86	TFEB	B
3.50713e-90	2.08625	0.901	0.583	1.28365e-85	ZFP36L1	B
6.95587e-90	11.6381	0.055	0	2.54592e-85	IGKV1-39	B
5.9351e-89	7.45347	0.07	0.001	2.17231e-84	DSP	B
8.53213e-89	2.63392	0.586	0.197	3.12285e-84	STX7	B
8.7308e-89	2.51972	0.281	0.04	3.19556e-84	FCGR2B	B
9.27343e-89	3.11456	0.464	0.119	3.39417e-84	SMIM14	B
1.21887e-88	2.33276	0.583	0.183	4.46117e-84	PMAIP1	B
2.24398e-88	2.95147	0.414	0.093	8.2132e-84	CLIC4	B
4.12498e-88	2.2512	0.446	0.103	1.50979e-83	CIITA	B
4.93594e-88	2.18821	0.362	0.067	1.8066e-83	AC083837.1	B
1.00091e-87	2.61128	0.617	0.226	3.66341e-83	ORAI2	B
1.67539e-86	3.64162	0.229	0.027	6.1321e-82	SH2B2	B
3.85085e-86	4.04585	0.2	0.021	1.40945e-81	HLA-DOA	B
1.65976e-85	3.87321	0.174	0.015	6.07488e-81	WNT10A	B
3.04564e-85	13.6818	0.052	0	1.11473e-80	IGHV5-51	B
4.18468e-85	13.2648	0.055	0	1.53164e-80	IGHV5-10-1	B
1.17531e-84	3.96017	0.261	0.038	4.30174e-80	CDCA7L	B
5.73636e-83	3.85107	0.194	0.02	2.09956e-78	TCTN1	B
2.72815e-82	3.59868	0.293	0.049	9.98529e-78	SLC9A7	B
2.32896e-81	7.07708	0.058	0	8.52424e-77	IGKV3-15	B
3.53411e-81	3.25408	0.342	0.068	1.29352e-76	INPP5F	B
4.13154e-81	6.1828	0.075	0.002	1.51219e-76	LY86-AS1	B
4.76392e-81	4.01001	0.162	0.014	1.74364e-76	PTPRO	B
1.33187e-80	13.868	0.049	0	4.87478e-76	IGHV1-18	B
2.23467e-80	4.95881	0.078	0.002	8.17913e-76	PLD4	B
3.14147e-80	2.47751	0.499	0.142	1.14981e-75	PLCG2	B
3.40525e-80	2.1964	0.6	0.21	1.24636e-75	SLAMF1	B
4.76236e-80	3.2665	0.394	0.09	1.74307e-75	LRMP	B
1.77683e-79	1.29255	0.971	0.878	6.50337e-75	LAPTM5	B
9.5845e-78	12.0734	0.058	0.001	3.50802e-73	IGHV3-7	B
5.81813e-76	9.87319	0.046	0	2.12949e-71	LINC01781	B
2.62852e-74	1.71333	0.759	0.373	9.62066e-70	BTG2	B
2.68839e-74	1.31203	0.936	0.713	9.83979e-70	UBE2L6	B
3.60634e-73	1.31257	0.49	0.129	1.31996e-68	UBE2E2	B
3.719e-72	2.00594	0.699	0.342	1.36119e-67	SNX2	B
1.11342e-71	5.14454	0.09	0.004	4.07523e-67	ZNF608	B
1.49423e-71	7.35089	0.049	0	5.46904e-67	IGLV3-1	B
2.53944e-71	12.6156	0.043	0	9.29459e-67	IGHV3-21	B
2.53944e-71	14.0341	0.043	0	9.29459e-67	IGLV6-57	B
3.21887e-71	10.5796	0.046	0	1.17814e-66	IGHV4-61	B
3.23653e-71	9.85488	0.046	0	1.1846e-66	IGKV3-11	B
3.25428e-71	10.12	0.046	0	1.1911e-66	IGLV1-40	B
5.0766e-71	2.61804	0.383	0.094	1.85808e-66	CCR6	B
5.95991e-71	5.84582	0.067	0.002	2.18139e-66	ACSM1	B
5.98558e-71	2.08879	0.728	0.375	2.19078e-66	ZCCHC7	B
3.03936e-69	7.19696	0.064	0.001	1.11244e-64	KCNG1	B
3.848e-69	5.98152	0.064	0.001	1.40841e-64	AC104971.3	B
1.139e-68	2.67797	0.467	0.15	4.16885e-64	TPD52	B
2.09108e-68	1.56013	0.864	0.606	7.65355e-64	GDI2	B
3.58597e-68	0.948518	0.974	0.925	1.3125e-63	PSMB9	B
9.17585e-68	8.71173	0.049	0	3.35845e-63	AL079338.1	B
1.10102e-67	5.0399	0.104	0.006	4.02986e-63	TLR6	B
5.2365e-67	13.3372	0.046	0	1.91661e-62	IGKV1-5	B
1.10775e-66	9.35892	0.041	0	4.05446e-62	NETO1	B
1.10775e-66	9.4201	0.041	0	4.05446e-62	LINC00494	B
1.38249e-66	9.26572	0.043	0	5.06003e-62	IGHV1-69D	B
3.1034e-65	4.09628	0.119	0.009	1.13588e-60	ZNF667-AS1	B
4.6125e-65	3.75886	0.174	0.021	1.68822e-60	STEAP1B	B
2.82451e-64	7.27806	0.049	0.001	1.0338e-59	DENND5B-AS1	B
2.88948e-64	1.38106	0.884	0.611	1.05758e-59	PARP14	B
7.51102e-64	2.77724	0.212	0.032	2.74911e-59	LRRK1	B
1.67066e-63	1.78081	0.499	0.158	6.11477e-59	PIK3AP1	B
3.15966e-63	7.89017	0.046	0	1.15647e-58	CHL1	B
4.66275e-63	4.85015	0.093	0.005	1.70661e-58	CPED1	B
4.8873e-63	2.81979	0.359	0.093	1.7888e-58	MICAL3	B
1.60707e-62	1.79105	0.788	0.417	5.88202e-58	BACH2	B
4.83095e-62	13.5223	0.038	0	1.76818e-57	IGHV3-11	B
4.83095e-62	8.88689	0.038	0	1.76818e-57	AC099524.1	B
4.83095e-62	14.4868	0.038	0	1.76818e-57	IGLV1-51	B
5.61997e-62	9.21789	0.041	0	2.05697e-57	IGHV3-64	B
5.68125e-62	10.2036	0.041	0	2.07939e-57	IGHV3-66	B
4.09408e-61	6.82869	0.049	0.001	1.49847e-56	AC108879.1	B
4.59584e-61	5.7347	0.049	0.001	1.68212e-56	IGHG1	B
5.72334e-61	4.19089	0.058	0.001	2.0948e-56	IGHV4-34	B
1.18012e-60	5.28702	0.064	0.002	4.31936e-56	RGS7	B
4.74815e-60	1.77183	0.748	0.422	1.73787e-55	TGFBR2	B
1.72309e-59	2.91029	0.301	0.068	6.30669e-55	RIPOR1	B
4.26905e-59	3.62579	0.18	0.025	1.56252e-54	GCNT2	B
1.00481e-58	11.2197	0.043	0	3.67772e-54	IGHV1-2	B
2.85952e-58	2.92628	0.272	0.058	1.04661e-53	BCAR3	B
3.4282e-58	6.02326	0.049	0.001	1.25476e-53	AC022239.1	B
5.49564e-58	0.813324	0.391	0.097	2.01146e-53	CYBB	B
9.41311e-58	2.36433	0.42	0.131	3.44529e-53	SIPA1L3	B
1.22898e-57	1.90448	0.646	0.312	4.49819e-53	UVRAG	B
2.10712e-57	13.8487	0.035	0	7.71227e-53	IGKV1-17	B
2.10712e-57	14.1633	0.035	0	7.71227e-53	IGLV3-21	B
2.3443e-57	8.95196	0.038	0	8.58039e-53	CNR1	B
2.3443e-57	10.4647	0.038	0	8.58039e-53	IGHV3-15	B
2.53859e-57	6.56023	0.052	0.001	9.29149e-53	MEF2C-AS2	B
3.70156e-57	4.04733	0.116	0.01	1.35481e-52	INKA1	B
1.16214e-56	4.81207	0.087	0.005	4.25356e-52	MIR193BHG	B
1.46935e-56	2.76738	0.235	0.043	5.37797e-52	ANKRD33B	B
1.72364e-56	0.735006	0.693	0.321	6.30868e-52	CTSZ	B
2.36945e-56	1.70667	0.275	0.057	8.67244e-52	MPEG1	B
2.52946e-56	2.49777	0.391	0.12	9.25809e-52	CCDC50	B
1.25665e-55	1.10801	0.951	0.787	4.59948e-51	ISG20	B
7.09449e-55	2.0012	0.452	0.154	2.59666e-50	DAPP1	B
7.81337e-55	1.72787	0.71	0.38	2.85977e-50	SIPA1L1	B
8.98045e-55	1.85276	0.672	0.358	3.28693e-50	PTPN6	B
4.00101e-53	5.6115	0.049	0.001	1.46441e-48	CRIP3	B
4.11127e-53	5.27676	0.049	0.001	1.50477e-48	CD1C	B
7.03961e-53	7.30657	0.052	0.001	2.57657e-48	CA8	B
9.19667e-53	11.8683	0.032	0	3.36607e-48	IGKV2-30	B
9.19667e-53	10.8647	0.032	0	3.36607e-48	IGHV4-55	B
9.19667e-53	13.3624	0.032	0	3.36607e-48	IGLV3-10	B
9.64918e-53	11.0545	0.035	0	3.5317e-48	IGHV3-33	B
1.04021e-52	5.03683	0.055	0.002	3.80729e-48	BEND4	B
5.02101e-52	1.75366	0.591	0.263	1.83774e-47	REL	B
5.9337e-52	4.09826	0.096	0.007	2.17179e-47	GNG8	B
3.23593e-51	3.08905	0.249	0.054	1.18438e-46	IL7	B
5.24855e-51	2.37752	0.365	0.11	1.92102e-46	BMP2K	B
6.25502e-51	2.04856	0.441	0.153	2.2894e-46	MTSS1	B
6.4048e-51	2.37021	0.426	0.148	2.34422e-46	GALNT2	B
7.88231e-51	2.30723	0.284	0.068	2.885e-46	KMO	B
4.6304e-50	1.6535	0.519	0.202	1.69477e-45	CTSH	B
7.39504e-50	3.62845	0.122	0.013	2.70666e-45	CNN3	B
9.06413e-50	5.76002	0.058	0.002	3.31756e-45	MOXD1	B
9.90963e-50	4.20909	0.128	0.015	3.62702e-45	NEIL1	B
1.67759e-49	1.49834	0.719	0.447	6.14014e-45	VOPP1	B
2.60034e-49	7.96713	0.055	0.002	9.51749e-45	IGLV1-44	B
3.40471e-49	3.83365	0.139	0.018	1.24616e-44	LMO2	B
3.66423e-49	1.2066	0.884	0.716	1.34114e-44	FAM107B	B
9.67164e-49	2.52973	0.307	0.083	3.53992e-44	TLR1	B
1.04916e-48	1.42582	0.736	0.432	3.84003e-44	NCOA3	B
1.17956e-48	1.63735	0.617	0.303	4.31732e-44	MEF2A	B
1.32031e-48	1.83059	0.588	0.281	4.83247e-44	RERE	B
3.91336e-48	13.0601	0.032	0	1.43233e-43	IGLV3-25	B
3.93425e-48	9.77847	0.032	0	1.43998e-43	IGHV3-53	B
3.93425e-48	9.53753	0.032	0	1.43998e-43	IGLV10-54	B
3.95525e-48	7.9481	0.032	0	1.44766e-43	AC105046.2	B
4.01919e-48	13.4037	0.029	0	1.47106e-43	IGHV3-48	B
4.01919e-48	12.9128	0.029	0	1.47106e-43	IGLV1-47	B
1.75271e-47	4.11115	0.078	0.005	6.41509e-43	DTX1	B
1.77725e-47	2.63192	0.284	0.073	6.5049e-43	RASGRP3	B
3.0656e-47	2.23043	0.423	0.153	1.12204e-42	PLEKHF2	B
6.14477e-47	0.617633	0.997	0.993	2.24905e-42	MT-ATP6	B
1.14934e-46	1.45585	0.803	0.563	4.20672e-42	HERPUD1	B
2.16078e-46	1.71871	0.664	0.364	7.90868e-42	ST6GAL1	B
2.30563e-46	4.18322	0.075	0.005	8.43884e-42	BEND5	B
5.4059e-46	5.15818	0.067	0.004	1.97861e-41	LINC02576	B
8.17284e-46	1.69457	0.47	0.182	2.99134e-41	SPINT2	B
1.02173e-45	0.531279	0.997	0.996	3.73964e-41	MT-CO3	B
2.88453e-45	6.6137	0.035	0	1.05577e-40	WNT16	B
3.8278e-45	3.60597	0.133	0.018	1.40101e-40	JUP	B
5.90121e-45	1.66687	0.626	0.337	2.1599e-40	MKNK2	B
8.15527e-45	1.82456	0.429	0.154	2.98491e-40	IFNGR2	B
1.16414e-44	1.93666	0.368	0.12	4.26085e-40	NFKBID	B
3.02193e-44	1.61094	0.53	0.235	1.10606e-39	VRK2	B
5.98981e-44	2.11541	0.438	0.173	2.19233e-39	SEL1L3	B
6.42336e-44	2.49307	0.371	0.127	2.35101e-39	PRKCE	B
8.52484e-44	0.551648	0.997	0.986	3.12018e-39	MT-ND4L	B
1.56644e-43	4.66895	0.072	0.005	5.73333e-39	ARHGAP42	B
1.57734e-43	14.1888	0.029	0	5.77321e-39	IGLV3-19	B
1.69856e-43	6.31987	0.049	0.002	6.2169e-39	AP001057.1	B
1.76029e-43	8.57634	0.026	0	6.44283e-39	IGHJ6	B
7.85322e-43	1.50325	0.687	0.422	2.87436e-38	RB1	B
1.04399e-42	1.03343	0.719	0.406	3.82112e-38	PLEKHO1	B
1.15532e-42	3.03953	0.151	0.024	4.22857e-38	HLA-DOB	B
1.52321e-42	2.88676	0.171	0.031	5.57509e-38	IGFBP4	B
2.11178e-42	2.08892	0.203	0.042	7.72932e-38	L3MBTL4	B
5.16291e-42	5.61232	0.055	0.003	1.88968e-37	PPP1R14A	B
1.03816e-41	0.880561	0.954	0.852	3.79977e-37	JUND	B
1.27505e-41	4.27367	0.058	0.003	4.6668e-37	MGAT3	B
1.46369e-41	4.40414	0.084	0.007	5.35725e-37	SLC2A5	B
1.78259e-41	3.70622	0.145	0.023	6.52448e-37	PIP5K1B	B
1.92976e-41	2.34477	0.278	0.077	7.0631e-37	ZNF296	B
4.66772e-41	1.16085	0.69	0.351	1.70843e-36	CCR7	B
8.06358e-41	6.04747	0.032	0	2.95135e-36	AC111006.1	B
1.35374e-40	1.92254	0.481	0.214	4.95482e-36	TMEM131L	B
1.52512e-40	0.727157	0.33	0.096	5.5821e-36	MARCKS	B
1.91977e-40	4.01242	0.099	0.011	7.02653e-36	KCNC3	B
2.76521e-40	1.4008	0.858	0.664	1.01209e-35	GBP2	B
5.24312e-40	1.12555	0.858	0.601	1.91903e-35	SOCS1	B
1.13166e-39	6.4223	0.029	0	4.14198e-35	IGHE	B
1.20823e-39	1.55491	0.78	0.516	4.42225e-35	RCSD1	B
1.44731e-39	5.87152	0.035	0.001	5.29731e-35	AC027288.3	B
1.5971e-39	1.67904	0.548	0.272	5.84555e-35	DTNBP1	B
4.39315e-39	4.20038	0.081	0.007	1.60794e-34	AC133065.1	B
5.31131e-39	5.64208	0.041	0.001	1.94399e-34	TSBP1-AS1	B
6.29877e-39	7.75793	0.026	0	2.30541e-34	SCN3A	B
7.73512e-39	8.93107	0.023	0	2.83113e-34	NTNG1	B
7.73512e-39	9.08338	0.023	0	2.83113e-34	IGHV1-69	B
7.73512e-39	13.9115	0.023	0	2.83113e-34	IGLV2-8	B
8.02582e-39	3.09186	0.157	0.028	2.93753e-34	ZNF532	B
1.02724e-38	5.76972	0.052	0.003	3.75979e-34	TCL6	B
1.04144e-38	2.35023	0.252	0.067	3.81177e-34	LPAR5	B
1.98427e-38	1.68086	0.536	0.275	7.26263e-34	SYPL1	B
2.16665e-38	0.91136	0.959	0.891	7.93014e-34	HSP90AB1	B
2.32247e-38	0.887427	0.962	0.853	8.50048e-34	IRF1	B
2.57879e-38	5.16831	0.046	0.002	9.43862e-34	DCLK2	B
3.86113e-38	2.49495	0.272	0.08	1.41321e-33	AC027097.2	B
4.83876e-38	2.2155	0.272	0.079	1.77103e-33	GNB4	B
5.78254e-38	2.18203	0.299	0.093	2.11647e-33	NFKBIE	B
1.26341e-37	2.01847	0.359	0.131	4.62422e-33	UNC93B1	B
1.78686e-37	2.2307	0.272	0.08	6.54008e-33	IRF5	B
3.39422e-37	3.42538	0.087	0.009	1.24232e-32	LINC02391	B
3.96645e-37	2.17805	0.29	0.09	1.45176e-32	ATP10D	B
4.06234e-37	1.37116	0.655	0.388	1.48686e-32	SP140	B
4.14184e-37	2.08078	0.307	0.1	1.51596e-32	ALPK1	B
6.6766e-37	3.74483	0.087	0.009	2.4437e-32	C16orf74	B
8.37285e-37	1.9998	0.348	0.126	3.06455e-32	RABEP2	B
1.24224e-36	3.57431	0.101	0.013	4.54674e-32	SCIMP	B
1.91308e-36	6.20858	0.029	0	7.00206e-32	AC025569.1	B
2.99808e-36	1.8402	0.342	0.12	1.09733e-31	TAF4B	B
3.73847e-36	0.6073	0.994	0.986	1.36832e-31	MT-ND4	B
8.5373e-36	0.934936	0.809	0.539	3.12474e-31	EPSTI1	B
2.29361e-35	2.90572	0.217	0.057	8.39483e-31	GEN1	B
2.31405e-35	5.61361	0.032	0.001	8.46967e-31	LCN10	B
3.4654e-35	2.00807	0.296	0.094	1.26837e-30	APOBEC3F	B
3.89813e-35	2.08888	0.377	0.15	1.42675e-30	CHPT1	B
1.56948e-34	0.509022	0.997	0.993	5.74446e-30	MT-ND3	B
1.85517e-34	1.36542	0.617	0.361	6.79011e-30	RRP7A	B
1.90967e-34	4.58725	0.064	0.005	6.98957e-30	RAPGEF5	B
2.43136e-34	1.08761	0.719	0.461	8.89903e-30	LAP3	B
2.44245e-34	7.37103	0.023	0	8.93963e-30	GLYATL1	B
2.72585e-34	2.26786	0.235	0.065	9.97689e-30	GRK3	B
3.41577e-34	14.1928	0.02	0	1.2502e-29	IGLV2-23	B
3.7675e-34	3.42617	0.081	0.009	1.37894e-29	SIGLEC10	B
3.85797e-34	2.74287	0.188	0.044	1.41205e-29	DOK3	B
9.22815e-34	0.517899	1	0.994	3.3776e-29	PTMA	B
9.49811e-34	3.90967	0.061	0.005	3.4764e-29	AC107884.1	B
9.51951e-34	3.1335	0.093	0.011	3.48423e-29	AC012368.1	B
1.1144e-33	6.87028	0.029	0.001	4.07882e-29	LINC01811	B
1.81725e-33	5.14917	0.038	0.001	6.65133e-29	PRKD1	B
2.87165e-33	1.8173	0.391	0.165	1.05105e-28	KDM4B	B
3.71324e-33	6.0835	0.035	0.001	1.35908e-28	AC007381.1	B
3.88314e-33	6.36073	0.032	0.001	1.42127e-28	C12orf74	B
4.02915e-33	4.45928	0.035	0.001	1.47471e-28	PKHD1L1	B
4.44618e-33	1.86084	0.368	0.148	1.62734e-28	KLHL5	B
5.35786e-33	1.04444	0.759	0.555	1.96103e-28	LAMTOR5	B
1.56453e-32	1.36612	0.559	0.294	5.72632e-28	DLEU2	B
1.74916e-32	3.02087	0.223	0.063	6.4021e-28	MZB1	B
2.51996e-32	2.03861	0.281	0.093	9.22331e-28	FARP2	B
4.3914e-32	6.43498	0.026	0	1.6073e-27	HTR3A	B
9.49225e-32	3.3881	0.113	0.018	3.47426e-27	ARL11	B
1.11774e-31	2.29247	0.255	0.08	4.09103e-27	P2RX5	B
1.35911e-31	1.42611	0.359	0.138	4.97449e-27	SNX8	B
1.44458e-31	1.71233	0.423	0.196	5.28729e-27	TSPAN3	B
2.1368e-31	4.20285	0.084	0.01	7.82092e-27	CABLES1	B
2.84509e-31	2.22604	0.342	0.137	1.04133e-26	SQLE	B
3.37792e-31	0.614943	0.841	0.571	1.23635e-26	GBP1	B
3.82055e-31	2.03026	0.365	0.151	1.39836e-26	SNX29	B
3.92602e-31	6.04782	0.032	0.001	1.43696e-26	CD1D	B
4.11738e-31	3.55693	0.075	0.008	1.507e-26	DGAT2	B
5.7481e-31	1.96401	0.18	0.043	2.10386e-26	LRRK2	B
6.38675e-31	0.891236	0.757	0.568	2.33761e-26	GRB2	B
1.04656e-30	1.4625	0.571	0.353	3.83051e-26	FDFT1	B
1.22151e-30	1.48872	0.432	0.198	4.47084e-26	ADAM19	B
1.76084e-30	1.03896	0.699	0.444	6.44486e-26	IKZF3	B
2.74074e-30	0.875087	0.861	0.776	1.00314e-25	SEC62	B
3.09647e-30	5.34576	0.046	0.003	1.13334e-25	MMP17	B
5.35239e-30	1.6273	0.481	0.256	1.95903e-25	ACADM	B
5.44449e-30	1.63543	0.443	0.214	1.99274e-25	DMXL1	B
8.2778e-30	2.75258	0.177	0.044	3.02976e-25	CHAC1	B
9.27975e-30	7.752	0.02	0	3.39648e-25	FCRL4	B
9.32703e-30	11.167	0.02	0	3.41379e-25	IGHV3-74	B
9.72249e-30	0.888399	0.812	0.562	3.55853e-25	IRF7	B
9.84408e-30	2.19978	0.258	0.085	3.60303e-25	DDAH2	B
1.51938e-29	8.19279	0.017	0	5.56108e-25	AL157402.1	B
1.51938e-29	8.10567	0.017	0	5.56108e-25	OR2T11	B
1.51938e-29	12.4507	0.017	0	5.56108e-25	IGKV1-6	B
1.51938e-29	11.0384	0.017	0	5.56108e-25	IGKV1-12	B
1.51938e-29	13.3209	0.017	0	5.56108e-25	IGKV1-16	B
1.51938e-29	8.98048	0.017	0	5.56108e-25	IGKV1D-39	B
1.51938e-29	13.4155	0.017	0	5.56108e-25	IGKV1D-8	B
1.51938e-29	8.39402	0.017	0	5.56108e-25	SLC38A11	B
1.51938e-29	8.57242	0.017	0	5.56108e-25	CCN2	B
1.51938e-29	8.1638	0.017	0	5.56108e-25	LINC01013	B
1.51938e-29	11.4503	0.017	0	5.56108e-25	IGHV3-64D	B
1.51938e-29	8.81835	0.017	0	5.56108e-25	IGLC7	B
2.31592e-29	5.88407	0.032	0.001	8.4765e-25	GPER1	B
2.69146e-29	0.954531	0.82	0.658	9.85101e-25	EZR	B
2.85887e-29	5.65079	0.046	0.003	1.04637e-24	SSPN	B
3.35816e-29	1.31097	0.603	0.371	1.22912e-24	RBM38	B
3.36443e-29	1.29587	0.536	0.287	1.23142e-24	JAZF1	B
3.93608e-29	5.10425	0.029	0.001	1.44065e-24	MAP2	B
1.59102e-28	3.89191	0.052	0.004	5.82329e-24	CNFN	B
2.6385e-28	2.97113	0.096	0.015	9.65719e-24	U62317.4	B
3.58611e-28	1.63921	0.383	0.17	1.31255e-23	RRAS2	B
3.97493e-28	1.97744	0.287	0.104	1.45487e-23	CERS4	B
4.6847e-28	2.47466	0.2	0.058	1.71465e-23	EPB41L2	B
8.78822e-28	8.43609	0.023	0	3.21658e-23	IGHV4-4	B
9.04926e-28	7.29293	0.023	0	3.31212e-23	IGHG4	B
1.06208e-27	1.06392	0.629	0.36	3.88733e-23	IFI44L	B
1.51586e-27	5.61541	0.046	0.003	5.54819e-23	KLK1	B
1.71079e-27	3.26497	0.061	0.006	6.26166e-23	SYNPO	B
2.59811e-27	6.36186	0.029	0.001	9.50935e-23	SIGLEC6	B
3.46553e-27	1.25645	0.577	0.346	1.26842e-22	NFKB2	B
4.28234e-27	3.85388	0.043	0.003	1.56738e-22	LINC02416	B
4.74708e-27	1.45075	0.452	0.228	1.73748e-22	WDFY1	B
5.07634e-27	1.23864	0.643	0.456	1.85799e-22	POLD4	B
6.04014e-27	1.59184	0.417	0.206	2.21075e-22	RIC1	B
6.66526e-27	2.36426	0.194	0.056	2.43955e-22	LINC01215	B
9.50638e-27	0.869087	0.8	0.631	3.47943e-22	CD47	B
1.26061e-26	1.48512	0.142	0.032	4.61396e-22	EBI3	B
1.53789e-26	3.11113	0.096	0.016	5.62885e-22	CLMN	B
1.69472e-26	1.40233	0.249	0.082	6.20284e-22	CXCL10	B
2.50355e-26	1.16137	0.623	0.415	9.16324e-22	TBC1D5	B
2.7e-26	5.96892	0.02	0	9.88229e-22	LINC02550	B
4.19413e-26	0.572486	0.988	0.959	1.53509e-21	BTG1	B
4.67104e-26	4.88605	0.046	0.004	1.70965e-21	ROR1	B
6.98932e-26	5.31074	0.035	0.002	2.55816e-21	AL009177.1	B
8.16185e-26	1.00538	0.626	0.385	2.98732e-21	PDE4B	B
8.72249e-26	1.35992	0.536	0.318	3.19252e-21	C7orf50	B
9.55625e-26	2.18613	0.249	0.089	3.49768e-21	ST6GALNAC4	B
1.23746e-25	2.03054	0.252	0.089	4.52921e-21	ASPHD2	B
1.49742e-25	1.36614	0.551	0.33	5.48072e-21	INPP5D	B
1.49787e-25	1.38305	0.525	0.319	5.48235e-21	SMARCB1	B
2.4445e-25	2.4433	0.139	0.032	8.9471e-21	FCRL3	B
2.49652e-25	6.2263	0.023	0.001	9.13753e-21	AC019197.1	B
3.46833e-25	6.45962	0.017	0	1.26944e-20	CD5L	B
4.10956e-25	0.546349	0.951	0.911	1.50414e-20	ARPC3	B
4.37502e-25	2.14225	0.168	0.045	1.6013e-20	ZSCAN18	B
4.60661e-25	1.1656	0.594	0.381	1.68607e-20	CNPPD1	B
5.41877e-25	4.19483	0.055	0.005	1.98332e-20	TEX9	B
6.83243e-25	11.0939	0.014	0	2.50074e-20	IGKV1-27	B
6.83243e-25	10.9307	0.014	0	2.50074e-20	IGKV2-29	B
6.83243e-25	14.155	0.014	0	2.50074e-20	IGKV3D-20	B
6.83243e-25	11.6971	0.014	0	2.50074e-20	IGLV8-61	B
8.24277e-25	4.27741	0.038	0.002	3.01694e-20	AC079601.1	B
9.34896e-25	2.63593	0.078	0.011	3.42181e-20	LINC00158	B
1.11615e-24	2.41883	0.186	0.055	4.08522e-20	DHTKD1	B
1.11922e-24	0.637879	0.913	0.782	4.09646e-20	STAT1	B
1.16991e-24	1.51822	0.458	0.248	4.28197e-20	HAPLN3	B
2.20029e-24	2.09556	0.235	0.083	8.05328e-20	LINC02245	B
4.09682e-24	3.31215	0.113	0.023	1.49948e-19	TREML2	B
4.69433e-24	1.54069	0.403	0.198	1.71817e-19	PARP15	B
4.79186e-24	0.655743	0.913	0.749	1.75387e-19	CLIC1	B
6.5392e-24	3.78642	0.046	0.004	2.39341e-19	COL4A4	B
7.57706e-24	0.96781	0.809	0.68	2.77328e-19	FOXP1	B
8.32153e-24	2.52531	0.128	0.029	3.04576e-19	SNX22	B
1.50961e-23	11.8291	0.02	0	5.52532e-19	IGLV2-11	B
1.50994e-23	5.10167	0.026	0.001	5.52654e-19	LINC02201	B
1.5218e-23	6.10084	0.02	0	5.56994e-19	AL357153.1	B
2.77749e-23	2.95119	0.122	0.027	1.01659e-18	PPFIBP2	B
3.84353e-23	1.72095	0.414	0.22	1.40677e-18	YBX3	B
7.66822e-23	2.02105	0.188	0.059	2.80665e-18	SESTD1	B
9.42818e-23	4.84471	0.035	0.002	3.45081e-18	HES1	B
9.69463e-23	2.15457	0.226	0.081	3.54833e-18	BARD1	B
1.00848e-22	0.692803	0.849	0.706	3.69112e-18	BST2	B
1.12942e-22	3.52787	0.041	0.003	4.1338e-18	AC022167.3	B
1.13317e-22	3.88108	0.055	0.006	4.1475e-18	SIGLEC5	B
1.34916e-22	0.650991	0.916	0.868	4.93807e-18	PSME2	B
1.3558e-22	1.41335	0.27	0.104	4.96235e-18	RUFY3	B
1.42618e-22	3.95396	0.032	0.002	5.21995e-18	TRPV3	B
1.55068e-22	1.88752	0.22	0.076	5.67566e-18	SLC37A1	B
2.48635e-22	2.30292	0.18	0.056	9.10027e-18	INPP5A	B
2.70145e-22	2.32622	0.154	0.042	9.88758e-18	TP53I11	B
3.60111e-22	0.839155	0.899	0.807	1.31804e-17	TAGLN2	B
4.73106e-22	1.21794	0.554	0.355	1.73162e-17	CD82	B
4.94702e-22	0.720134	0.806	0.68	1.81066e-17	PSMA2	B
6.25203e-22	6.83542	0.017	0	2.28831e-17	ADAMTS7	B
9.31604e-22	0.985373	0.493	0.276	3.40976e-17	JAK2	B
2.44857e-21	2.84771	0.067	0.01	8.96201e-17	CCND1	B
3.11221e-21	1.22216	0.458	0.262	1.1391e-16	LTA4H	B
3.53947e-21	1.32645	0.499	0.303	1.29548e-16	TBC1D1	B
3.90383e-21	1.21066	0.49	0.289	1.42884e-16	TMEM131	B
5.77337e-21	1.67765	0.226	0.083	2.11311e-16	GM2A	B
5.89227e-21	2.18168	0.151	0.043	2.15663e-16	LINC01684	B
6.42598e-21	2.83983	0.116	0.027	2.35197e-16	SERPINB9P1	B
6.92922e-21	1.85936	0.235	0.089	2.53616e-16	FADS3	B
7.03498e-21	4.3131	0.043	0.004	2.57487e-16	AL355076.2	B
8.29215e-21	0.645724	0.591	0.338	3.03501e-16	SELL	B
9.80218e-21	1.01102	0.597	0.411	3.5877e-16	LYSMD2	B
1.08762e-20	4.64719	0.026	0.001	3.98081e-16	SLC44A5	B
1.0878e-20	1.63671	0.319	0.149	3.98144e-16	RASSF2	B
1.17973e-20	7.06473	0.014	0	4.31795e-16	AC116099.1	B
1.17973e-20	6.73195	0.014	0	4.31795e-16	GUCY2C	B
1.17973e-20	7.17288	0.014	0	4.31795e-16	U62631.1	B
1.18546e-20	6.3833	0.014	0	4.33891e-16	IGLJ1	B
1.25825e-20	1.03016	0.617	0.413	4.60533e-16	FCMR	B
1.51759e-20	1.32069	0.351	0.167	5.55453e-16	SKAP2	B
2.41609e-20	2.06255	0.122	0.03	8.84315e-16	CHI3L2	B
2.48373e-20	1.6623	0.287	0.125	9.09069e-16	TCF3	B
3.12483e-20	7.08253	0.012	0	1.14372e-15	CLEC20A	B
3.12483e-20	7.20289	0.012	0	1.14372e-15	OR2T10	B
3.12483e-20	11.1927	0.012	0	1.14372e-15	IGKV1-8	B
3.12483e-20	7.39741	0.012	0	1.14372e-15	AC068898.1	B
3.12483e-20	8.52186	0.012	0	1.14372e-15	IGHV1-17	B
3.12483e-20	10.0732	0.012	0	1.14372e-15	IGLV7-46	B
3.12483e-20	11.2504	0.012	0	1.14372e-15	IGLV1-41	B
3.12483e-20	11.4744	0.012	0	1.14372e-15	IGLV2-5	B
3.12483e-20	6.57561	0.012	0	1.14372e-15	IGLJ2	B
3.12483e-20	7.77936	0.012	0	1.14372e-15	IGLC6	B
5.26821e-20	1.08428	0.516	0.317	1.92822e-15	HMGA1	B
5.93005e-20	0.798901	0.777	0.623	2.17046e-15	SP110	B
5.98809e-20	1.64657	0.275	0.118	2.1917e-15	GCA	B
6.02967e-20	0.646748	0.881	0.743	2.20692e-15	TRIM22	B
6.30393e-20	1.19151	0.368	0.181	2.3073e-15	PEA15	B
6.40625e-20	6.0871	0.023	0.001	2.34475e-15	TENM4	B
7.63812e-20	0.940306	0.655	0.482	2.79563e-15	SAMD9L	B
8.75742e-20	1.02859	0.261	0.105	3.2053e-15	MYO1E	B
9.03933e-20	2.19674	0.171	0.055	3.30849e-15	ATP8B1	B
9.27122e-20	1.55747	0.333	0.162	3.39336e-15	IL21R	B
1.17895e-19	1.4788	0.464	0.288	4.31506e-15	UBE2J1	B
1.39818e-19	4.03781	0.041	0.004	5.11749e-15	BFSP2	B
1.74224e-19	3.96682	0.029	0.002	6.37678e-15	FOXP4-AS1	B
1.78593e-19	2.37482	0.122	0.031	6.53669e-15	KBTBD8	B
2.24689e-19	5.35231	0.017	0	8.22386e-15	AC012236.1	B
2.64605e-19	1.39057	0.441	0.26	9.6848e-15	CAMK2D	B
2.99805e-19	1.42444	0.313	0.146	1.09732e-14	MCM5	B
3.17223e-19	2.08328	0.357	0.185	1.16107e-14	MIR155HG	B
4.27547e-19	1.23812	0.455	0.269	1.56487e-14	KIAA0040	B
5.0694e-19	4.0637	0.052	0.007	1.85545e-14	FAM177B	B
5.15609e-19	1.92534	0.214	0.081	1.88718e-14	BCAS4	B
5.49917e-19	1.43142	0.307	0.141	2.01275e-14	PRKD3	B
8.66274e-19	0.623063	0.843	0.754	3.17065e-14	SET	B
9.21008e-19	1.89634	0.226	0.09	3.37098e-14	ZDHHC21	B
1.04501e-18	1.34235	0.348	0.176	3.82484e-14	ZNF791	B
1.06347e-18	1.8956	0.232	0.094	3.8924e-14	QRSL1	B
1.06467e-18	1.60723	0.275	0.123	3.8968e-14	HMGCS1	B
1.12281e-18	1.04369	0.652	0.504	4.1096e-14	RHOH	B
1.28925e-18	1.36261	0.359	0.188	4.7188e-14	ODF3B	B
1.41308e-18	7.29398	0.041	0.004	5.17203e-14	IGHV1-3	B
1.68462e-18	1.46749	0.313	0.148	6.16589e-14	DGKD	B
1.82749e-18	3.35216	0.041	0.004	6.6888e-14	AL133467.1	B
1.96894e-18	0.903829	0.275	0.116	7.20651e-14	TRIO	B
1.97432e-18	1.5748	0.261	0.112	7.22621e-14	TRAK1	B
2.66171e-18	1.1075	0.441	0.254	9.74212e-14	STAT6	B
2.72038e-18	3.99954	0.038	0.004	9.95687e-14	ESAM	B
2.98269e-18	2.29016	0.128	0.036	1.0917e-13	GABBR1	B
3.2275e-18	2.97394	0.07	0.012	1.1813e-13	P2RX1	B
3.51355e-18	0.675745	0.638	0.445	1.28599e-13	NPC2	B
3.9733e-18	1.85743	0.238	0.1	1.45427e-13	MYO1C	B
4.42108e-18	0.617254	0.852	0.723	1.61816e-13	PSMB10	B
4.553e-18	1.44426	0.359	0.19	1.66644e-13	IQCB1	B
5.72033e-18	3.54026	0.046	0.006	2.0937e-13	CELSR1	B
6.84396e-18	3.02776	0.075	0.014	2.50496e-13	HS3ST1	B
7.46244e-18	3.15747	0.055	0.008	2.73133e-13	ZNF135	B
7.97629e-18	1.9764	0.188	0.069	2.9194e-13	FAM135A	B
8.2778e-18	5.79316	0.02	0.001	3.02976e-13	AC132153.1	B
1.06583e-17	2.53284	0.093	0.021	3.90106e-13	GRASP	B
1.2639e-17	7.45517	0.014	0	4.62598e-13	AC098483.1	B
1.27436e-17	8.84129	0.014	0	4.66427e-13	IGHV2-5	B
1.47842e-17	1.57898	0.267	0.12	5.41117e-13	FMNL3	B
1.81325e-17	1.07773	0.423	0.237	6.63669e-13	LACTB	B
2.01133e-17	4.32993	0.026	0.002	7.36168e-13	AL121820.1	B
2.36914e-17	0.659168	0.823	0.712	8.6713e-13	DNAJA1	B
2.56644e-17	1.33298	0.136	0.04	9.39344e-13	CHST15	B
2.61964e-17	1.29689	0.438	0.267	9.58815e-13	PFKL	B
2.63741e-17	0.597872	0.612	0.42	9.65317e-13	ETV6	B
3.25185e-17	0.827868	0.446	0.245	1.19021e-12	LGALS9	B
4.00841e-17	2.67054	0.093	0.022	1.46712e-12	SGCE	B
4.60678e-17	2.87009	0.043	0.005	1.68613e-12	MACC1	B
5.51557e-17	2.57693	0.107	0.028	2.01875e-12	AL078600.1	B
5.88621e-17	0.906175	0.626	0.48	2.15441e-12	PSMA4	B
5.99882e-17	2.08614	0.101	0.025	2.19563e-12	LINC00665	B
6.89829e-17	2.53682	0.099	0.024	2.52484e-12	GBGT1	B
7.46157e-17	2.81591	0.13	0.039	2.73101e-12	IZUMO4	B
8.43329e-17	0.689406	0.597	0.402	3.08667e-12	IGFLR1	B
8.84272e-17	1.44908	0.316	0.161	3.23652e-12	LY75	B
1.0896e-16	3.14844	0.064	0.011	3.98806e-12	JADE3	B
1.31032e-16	0.902378	0.423	0.232	4.79589e-12	SESN3	B
1.31459e-16	1.13756	0.443	0.269	4.81154e-12	OFD1	B
1.35967e-16	1.04645	0.525	0.358	4.97654e-12	IMPDH2	B
1.43832e-16	1.57993	0.235	0.1	5.26439e-12	TMEM19	B
1.53704e-16	1.26759	0.377	0.211	5.62571e-12	NUBP1	B
1.57812e-16	0.968286	0.554	0.378	5.77609e-12	CAMK1D	B
1.63027e-16	3.57389	0.026	0.002	5.96694e-12	GALNT14	B
2.33695e-16	3.19359	0.049	0.007	8.55348e-12	NAV2	B
2.35268e-16	2.18565	0.116	0.032	8.61105e-12	LINC02422	B
2.45449e-16	1.64676	0.304	0.153	8.98366e-12	CYP51A1	B
2.67741e-16	2.1244	0.177	0.066	9.79958e-12	RMI2	B
2.69118e-16	4.3851	0.023	0.001	9.84998e-12	AC073517.1	B
3.09385e-16	0.945558	0.594	0.441	1.13238e-11	ARID1B	B
3.11427e-16	3.88799	0.029	0.002	1.13985e-11	CYB5R2	B
3.54901e-16	0.695626	0.481	0.298	1.29897e-11	GRN	B
3.75129e-16	8.33031	0.012	0	1.37301e-11	AC233755.1	B
3.76879e-16	6.62157	0.012	0	1.37941e-11	AL392172.2	B
3.76879e-16	5.74079	0.012	0	1.37941e-11	AC092546.1	B
3.76879e-16	10.5444	0.012	0	1.37941e-11	IGLV4-69	B
3.76879e-16	6.46023	0.012	0	1.37941e-11	IGLJ3	B
3.82176e-16	5.34681	0.012	0	1.3988e-11	LINC01712	B
3.94565e-16	0.517528	0.875	0.793	1.44415e-11	TAP1	B
3.94715e-16	2.13382	0.099	0.025	1.4447e-11	BMF	B
4.16782e-16	0.623406	0.783	0.648	1.52546e-11	SCAF11	B
7.03559e-16	1.79048	0.235	0.105	2.57509e-11	SH2D3C	B
7.98009e-16	1.06326	0.449	0.272	2.92079e-11	HSH2D	B
9.78071e-16	2.49112	0.101	0.027	3.57984e-11	AL078459.1	B
1.15559e-15	1.05395	0.554	0.388	4.22959e-11	EPS15	B
1.19298e-15	2.10376	0.139	0.046	4.36644e-11	ZNF395	B
1.76419e-15	2.23811	0.119	0.035	6.45711e-11	CCDC191	B
2.13406e-15	1.30549	0.365	0.207	7.81089e-11	ITPR1	B
2.22685e-15	1.60516	0.217	0.092	8.15049e-11	HMGA1P4	B
2.40492e-15	10.5404	0.014	0	8.80225e-11	IGKV1-9	B
2.41485e-15	1.37272	0.345	0.195	8.83858e-11	SYVN1	B
2.43275e-15	1.52866	0.348	0.198	8.90411e-11	PIKFYVE	B
2.44485e-15	1.59566	0.264	0.127	8.9484e-11	GNB5	B
2.52576e-15	0.884719	0.623	0.469	9.24454e-11	SETX	B
2.64293e-15	0.920682	0.548	0.389	9.67339e-11	LMBRD1	B
2.79659e-15	0.67259	0.751	0.648	1.02358e-10	SNX3	B
2.98771e-15	1.16989	0.409	0.251	1.09353e-10	FBXO6	B
3.88064e-15	1.15614	0.412	0.251	1.42035e-10	CCDC69	B
3.9892e-15	1.28042	0.258	0.12	1.46009e-10	ZC3H12D	B
4.01466e-15	1.2883	0.354	0.2	1.4694e-10	EBLN3P	B
4.15763e-15	2.78438	0.072	0.015	1.52173e-10	AC011450.1	B
4.24572e-15	1.59818	0.284	0.145	1.55398e-10	TOR3A	B
4.5316e-15	2.85651	0.072	0.015	1.65861e-10	SLC15A2	B
4.69584e-15	2.97846	0.072	0.016	1.71872e-10	NREP	B
5.35427e-15	4.03953	0.026	0.002	1.95971e-10	AC060234.3	B
5.67957e-15	0.693594	0.649	0.503	2.07878e-10	TAP2	B
6.48462e-15	0.71369	0.594	0.422	2.37344e-10	PPP1R16B	B
7.96072e-15	0.946422	0.461	0.295	2.9137e-10	MARCKSL1	B
8.47659e-15	1.37312	0.455	0.294	3.10252e-10	DENND4A	B
9.63168e-15	2.22095	0.099	0.026	3.52529e-10	MNDA	B
1.01267e-14	1.37055	0.246	0.114	3.70647e-10	L3MBTL3	B
1.26346e-14	1.49631	0.333	0.19	4.62439e-10	AP1B1	B
1.41004e-14	1.32	0.336	0.19	5.16089e-10	RUBCN	B
1.54862e-14	0.771709	0.652	0.528	5.66811e-10	MOB1A	B
1.59803e-14	5.25189	0.023	0.002	5.84894e-10	SMIM10	B
2.35971e-14	2.48325	0.07	0.015	8.63678e-10	METTL7A	B
2.37414e-14	1.1378	0.441	0.286	8.68958e-10	IDI1	B
2.66831e-14	1.05454	0.426	0.266	9.76629e-10	MDM4	B
2.69016e-14	5.0893	0.017	0.001	9.84625e-10	DPPA4	B
2.75914e-14	4.30928	0.017	0.001	1.00987e-09	CLCN4	B
2.93305e-14	1.95407	0.2	0.088	1.07353e-09	INPP1	B
3.17005e-14	1.24714	0.33	0.179	1.16027e-09	RFX3	B
3.24885e-14	5.31481	0.02	0.001	1.18911e-09	HRK	B
3.31221e-14	1.54854	0.264	0.13	1.2123e-09	BICD1	B
3.32066e-14	5.13504	0.02	0.001	1.2154e-09	AC068413.1	B
4.17179e-14	3.19258	0.052	0.009	1.52692e-09	BHLHE41	B
4.40062e-14	1.49062	0.229	0.106	1.61067e-09	AC007384.1	B
5.34606e-14	0.787184	0.577	0.42	1.95671e-09	PRMT1	B
5.47991e-14	0.768474	0.696	0.557	2.0057e-09	MTPN	B
5.57406e-14	1.04288	0.472	0.32	2.04016e-09	FOXO1	B
6.0573e-14	0.63264	0.786	0.681	2.21703e-09	SELENOH	B
6.08508e-14	0.987647	0.052	0.009	2.2272e-09	IL6	B
6.43269e-14	1.18668	0.377	0.227	2.35443e-09	ARHGAP17	B
7.91005e-14	1.89335	0.154	0.058	2.89516e-09	NUAK2	B
8.19462e-14	3.16471	0.046	0.007	2.99931e-09	WASF1	B
8.86672e-14	0.99719	0.461	0.306	3.24531e-09	EHMT1	B
1.06394e-13	4.34478	0.026	0.002	3.89414e-09	CLLU1OS	B
1.06835e-13	1.82466	0.162	0.063	3.91027e-09	AL050309.1	B
1.10149e-13	3.11455	0.035	0.004	4.03155e-09	AC006115.2	B
1.23351e-13	0.633083	0.69	0.562	4.51478e-09	AC004687.1	B
1.27572e-13	2.35425	0.096	0.027	4.66925e-09	CCDC106	B
1.37e-13	1.06965	0.423	0.266	5.01432e-09	CHD9	B
1.44414e-13	5.65368	0.014	0.001	5.2857e-09	LINC01754	B
1.44871e-13	4.66986	0.014	0.001	5.30241e-09	MARC2	B
1.45329e-13	4.70779	0.014	0.001	5.31918e-09	GRB7	B
1.89518e-13	2.42355	0.104	0.032	6.93655e-09	AC079921.1	B
2.05951e-13	1.28708	0.333	0.193	7.53802e-09	SIPA1	B
2.21604e-13	1.66259	0.191	0.082	8.11093e-09	MIOS	B
2.41139e-13	2.57518	0.072	0.017	8.82594e-09	AL157871.4	B
2.47892e-13	1.28796	0.206	0.089	9.07308e-09	SHISAL2A	B
2.48757e-13	1.187	0.374	0.228	9.10474e-09	SYS1	B
2.97499e-13	1.5715	0.136	0.048	1.08887e-08	NEXN	B
3.05921e-13	2.50254	0.096	0.028	1.1197e-08	GAB1	B
3.32073e-13	0.792235	0.548	0.385	1.21542e-08	TUT4	B
3.45845e-13	2.25599	0.104	0.032	1.26583e-08	PIK3C2B	B
3.94941e-13	0.9969	0.319	0.178	1.44552e-08	ACP5	B
4.0465e-13	4.96434	0.017	0.001	1.48106e-08	AC060234.1	B
4.59118e-13	1.25435	0.493	0.355	1.68042e-08	PRDM2	B
4.67698e-13	1.47333	0.217	0.1	1.71182e-08	FAM117B	B
4.71257e-13	3.11882	0.046	0.008	1.72485e-08	ARMCX2	B
5.22577e-13	3.66843	0.023	0.002	1.91269e-08	TEAD2	B
5.35946e-13	1.33596	0.09	0.025	1.96162e-08	SOX5	B
5.9288e-13	2.2153	0.11	0.035	2.17e-08	AC010226.1	B
7.15615e-13	2.20202	0.072	0.017	2.61922e-08	KLHL29	B
7.64966e-13	1.08608	0.336	0.191	2.79985e-08	TIFA	B
7.839e-13	2.82403	0.075	0.019	2.86915e-08	UBR5-AS1	B
8.63241e-13	0.703554	0.713	0.588	3.15955e-08	RNASET2	B
1.0752e-12	1.29955	0.322	0.187	3.93536e-08	DRAM2	B
1.19129e-12	1.96782	0.145	0.055	4.36025e-08	SNN	B
1.2491e-12	3.24302	0.049	0.009	4.57182e-08	AL391069.2	B
1.25004e-12	0.66545	0.67	0.555	4.57528e-08	CSK	B
1.85301e-12	1.25174	0.296	0.164	6.78221e-08	RNF41	B
1.86271e-12	1.64652	0.214	0.103	6.8177e-08	GCNT1	B
2.01647e-12	1.13452	0.296	0.162	7.3805e-08	USF1	B
2.05109e-12	1.80155	0.171	0.073	7.50719e-08	FANCL	B
2.37416e-12	2.19797	0.142	0.055	8.68967e-08	RELT	B
2.59593e-12	0.75148	0.557	0.409	9.50137e-08	NASP	B
2.64281e-12	1.43414	0.304	0.175	9.67294e-08	GBE1	B
2.90979e-12	1.65859	0.177	0.075	1.06501e-07	EVI5	B
3.51562e-12	1.86195	0.157	0.064	1.28675e-07	PLAGL1	B
4.09505e-12	4.84208	0.017	0.001	1.49883e-07	DIRAS1	B
4.61956e-12	1.47409	0.272	0.149	1.69081e-07	PRKCD	B
4.65424e-12	0.821756	0.203	0.091	1.7035e-07	SLC43A2	B
5.24203e-12	1.52628	0.287	0.16	1.91864e-07	LY9	B
5.70301e-12	2.47089	0.052	0.01	2.08736e-07	EHD3	B
6.18361e-12	0.716788	0.6	0.446	2.26326e-07	SIK3	B
6.19889e-12	0.873509	0.504	0.361	2.26886e-07	AFTPH	B
6.55657e-12	1.44866	0.209	0.099	2.39977e-07	METTL21A	B
7.66894e-12	2.34345	0.072	0.019	2.80691e-07	NFIX	B
7.76717e-12	1.02865	0.374	0.234	2.84286e-07	GGA2	B
8.13291e-12	4.43764	0.023	0.002	2.97673e-07	CXXC5-AS1	B
8.40732e-12	0.955472	0.472	0.335	3.07716e-07	PLEKHA2	B
8.48688e-12	2.7334	0.064	0.015	3.10628e-07	AC097634.3	B
9.20549e-12	0.728215	0.351	0.195	3.3693e-07	PMEPA1	B
9.95948e-12	2.61211	0.075	0.02	3.64527e-07	LINC01678	B
9.96741e-12	1.87638	0.096	0.03	3.64817e-07	VAV2	B
1.01752e-11	1.06671	0.426	0.291	3.72424e-07	CD2AP	B
1.09507e-11	1.98112	0.119	0.042	4.00807e-07	TTC9	B
1.14139e-11	1.51137	0.264	0.145	4.1776e-07	COPRS	B
1.15021e-11	0.865817	0.606	0.495	4.20987e-07	SSH2	B
1.15662e-11	0.877017	0.467	0.327	4.23335e-07	TRIM44	B
1.18984e-11	0.756674	0.554	0.413	4.35492e-07	CNPY3	B
1.23008e-11	1.08698	0.394	0.262	4.50221e-07	ANKRD13A	B
1.2654e-11	1.64825	0.194	0.09	4.63151e-07	ZNF318	B
1.29513e-11	1.18076	0.261	0.137	4.74032e-07	CKS1B	B
1.40281e-11	3.26854	0.026	0.003	5.13442e-07	CR1	B
1.49895e-11	0.918266	0.293	0.16	5.4863e-07	RHOQ	B
1.64819e-11	0.654689	0.652	0.524	6.03255e-07	RBM25	B
1.66208e-11	1.06318	0.319	0.184	6.08338e-07	CHD7	B
1.73679e-11	1.44536	0.272	0.154	6.35681e-07	TRIM13	B
1.79101e-11	5.33168	0.012	0	6.55529e-07	AC073072.1	B
1.79101e-11	5.58865	0.012	0	6.55529e-07	AC092723.5	B
1.90868e-11	3.29434	0.038	0.006	6.98595e-07	AC090912.1	B
1.94005e-11	0.809603	0.513	0.38	7.10078e-07	CASP4	B
1.95474e-11	1.29027	0.287	0.162	7.15454e-07	PXK	B
2.12948e-11	3.41785	0.032	0.004	7.79412e-07	AC079630.1	B
2.24014e-11	0.895175	0.504	0.387	8.19912e-07	DNAJC15	B
2.25482e-11	0.789923	0.478	0.33	8.25286e-07	SH3BP5	B
2.38641e-11	0.610083	0.649	0.53	8.73449e-07	TNFAIP8	B
3.09231e-11	4.2606	0.017	0.001	1.13182e-06	AC104024.1	B
3.11902e-11	1.37492	0.232	0.12	1.14159e-06	AC025164.1	B
3.12429e-11	0.956895	0.42	0.282	1.14352e-06	SNAP23	B
3.50509e-11	1.16946	0.325	0.197	1.2829e-06	ZNF107	B
3.99837e-11	1.74345	0.188	0.089	1.46344e-06	SGPP1	B
4.05111e-11	2.90579	0.046	0.009	1.48275e-06	AP001341.1	B
4.07173e-11	2.90235	0.084	0.025	1.49029e-06	AP001347.1	B
4.40505e-11	4.17528	0.02	0.002	1.61229e-06	DNAH8	B
4.58624e-11	1.25979	0.316	0.191	1.67861e-06	UGCG	B
4.73485e-11	2.91875	0.035	0.005	1.733e-06	GATM	B
5.24137e-11	2.98096	0.046	0.009	1.91839e-06	AC068193.1	B
5.38748e-11	0.856853	0.4	0.262	1.97187e-06	RUFY1	B
5.46751e-11	1.33868	0.229	0.118	2.00116e-06	SPOPL	B
5.49886e-11	4.2672	0.014	0.001	2.01264e-06	MGAT5B	B
5.51288e-11	4.41725	0.014	0.001	2.01777e-06	CAPN14	B
5.68481e-11	1.11075	0.296	0.17	2.0807e-06	ZNF581	B
5.82609e-11	0.960836	0.377	0.242	2.13241e-06	SREBF2	B
5.94369e-11	0.663442	0.614	0.484	2.17545e-06	UPF2	B
7.0242e-11	1.24598	0.296	0.173	2.57093e-06	LRCH1	B
7.90843e-11	3.42375	0.035	0.005	2.89457e-06	DGKG	B
8.5864e-11	0.889857	0.501	0.383	3.14271e-06	SHOC2	B
8.82211e-11	3.73148	0.032	0.005	3.22898e-06	PPP1R9A	B
9.1016e-11	3.20434	0.032	0.005	3.33128e-06	LINC00173	B
9.13705e-11	4.57177	0.026	0.003	3.34425e-06	FAM81A	B
9.7634e-11	1.8067	0.206	0.105	3.5735e-06	RBBP8	B
1.02365e-10	3.03839	0.026	0.003	3.74668e-06	SCX	B
1.02516e-10	3.14342	0.026	0.003	3.7522e-06	ADD2	B
1.1551e-10	1.25258	0.258	0.142	4.22777e-06	CCDC71L	B
1.20878e-10	2.56769	0.038	0.006	4.42426e-06	LAMC1	B
1.27042e-10	2.62469	0.046	0.009	4.64986e-06	DTX4	B
1.35796e-10	0.647141	0.707	0.639	4.97026e-06	CDV3	B
1.57774e-10	1.93168	0.096	0.032	5.77467e-06	ZBTB18	B
1.69061e-10	0.64452	0.559	0.431	6.1878e-06	BIRC3	B
1.70977e-10	1.03815	0.342	0.217	6.25792e-06	PRKD2	B
1.84696e-10	1.09375	0.336	0.211	6.76007e-06	IQSEC1	B
2.25786e-10	1.5676	0.2	0.1	8.26398e-06	LINC02100	B
2.26628e-10	2.09019	0.052	0.012	8.29481e-06	FNBP1L	B
2.43599e-10	0.515619	0.762	0.742	8.91597e-06	GSTP1	B
2.76278e-10	1.22999	0.275	0.157	1.0112e-05	NUP88	B
2.80593e-10	1.27665	0.238	0.127	1.027e-05	PBX3	B
3.02494e-10	1.50448	0.194	0.096	1.10716e-05	ZNF100	B
3.12481e-10	1.37108	0.261	0.148	1.14371e-05	HS2ST1	B
3.49157e-10	0.949353	0.403	0.279	1.27795e-05	RGS19	B
3.60038e-10	0.685038	0.617	0.524	1.31778e-05	MYCBP2	B
3.74287e-10	1.5277	0.101	0.036	1.36993e-05	NR4A1	B
3.81688e-10	0.590228	0.733	0.636	1.39702e-05	KPNB1	B
4.05705e-10	1.21447	0.284	0.167	1.48492e-05	TTF1	B
4.32279e-10	1.82413	0.128	0.051	1.58219e-05	KIF9-AS1	B
4.40811e-10	0.836762	0.504	0.375	1.61341e-05	TSTD1	B
4.47438e-10	0.988855	0.429	0.304	1.63767e-05	WASHC4	B
4.5589e-10	3.25163	0.035	0.006	1.6686e-05	DNAH11	B
4.58872e-10	0.78866	0.496	0.368	1.67952e-05	MAP4K4	B
4.70293e-10	0.99927	0.357	0.229	1.72132e-05	FAM3C	B
4.72491e-10	1.48995	0.386	0.258	1.72936e-05	CD69	B
4.94147e-10	1.63637	0.11	0.041	1.80863e-05	NEK8	B
5.09245e-10	4.53489	0.014	0.001	1.86389e-05	AC079089.1	B
5.13983e-10	3.73247	0.014	0.001	1.88123e-05	AC092384.1	B
5.20068e-10	5.66244	0.012	0.001	1.9035e-05	XACT	B
5.21544e-10	5.03194	0.012	0.001	1.9089e-05	AL512604.3	B
5.73206e-10	1.57912	0.142	0.06	2.09799e-05	CLECL1	B
5.78287e-10	0.826433	0.452	0.322	2.11659e-05	RPA3	B
6.81014e-10	3.01568	0.029	0.004	2.49258e-05	ZNF418	B
6.85402e-10	0.771876	0.38	0.243	2.50864e-05	DIPK1A	B
7.22796e-10	2.62471	0.064	0.017	2.64551e-05	KIF18A	B
7.35019e-10	1.63637	0.113	0.043	2.69024e-05	STS	B
7.42098e-10	0.704834	0.467	0.328	2.71615e-05	AKIRIN2	B
7.94176e-10	0.969878	0.281	0.165	2.90676e-05	MAP3K14	B
7.96673e-10	3.27351	0.035	0.006	2.9159e-05	NIPSNAP3B	B
8.37943e-10	2.50979	0.043	0.009	3.06696e-05	VAV3-AS1	B
8.512e-10	0.927081	0.406	0.276	3.11548e-05	OSGEP	B
8.61922e-10	0.917542	0.414	0.286	3.15472e-05	C1GALT1	B
8.79763e-10	0.700602	0.493	0.352	3.22002e-05	IFIH1	B
9.53827e-10	1.53308	0.136	0.058	3.4911e-05	CLCF1	B
9.78214e-10	0.927037	0.2	0.099	3.58036e-05	ENTPD1	B
1.1853e-09	0.934074	0.081	0.026	4.33833e-05	FXYD2	B
1.21926e-09	1.71208	0.116	0.045	4.46263e-05	SEMA4B	B
1.26982e-09	0.937063	0.296	0.179	4.64765e-05	NRIP1	B
1.36015e-09	1.48483	0.151	0.067	4.97827e-05	TRIM34	B
1.36559e-09	1.005	0.194	0.095	4.9982e-05	CD86	B
1.38679e-09	1.28809	0.128	0.052	5.07577e-05	CXorf21	B
1.42355e-09	1.07568	0.391	0.28	5.21033e-05	DCK	B
1.4315e-09	1.2008	0.275	0.163	5.23943e-05	SH3GLB2	B
1.4884e-09	1.06807	0.29	0.172	5.44771e-05	ECE1	B
1.52172e-09	2.94893	0.075	0.023	5.56966e-05	BCL7A	B
1.61526e-09	1.15353	0.249	0.141	5.91202e-05	INO80C	B
1.79093e-09	0.920378	0.264	0.152	6.55499e-05	LTA	B
1.97616e-09	2.67066	0.052	0.013	7.23293e-05	GAS6-AS1	B
1.98377e-09	0.831939	0.423	0.296	7.26079e-05	TRAFD1	B
2.04288e-09	2.83602	0.032	0.005	7.47715e-05	AC008957.1	B
2.12976e-09	1.42346	0.2	0.104	7.79513e-05	C11orf24	B
2.1363e-09	1.55512	0.142	0.063	7.81908e-05	OPN3	B
2.25387e-09	0.93215	0.345	0.224	8.24937e-05	MGAT5	B
2.34903e-09	0.951779	0.354	0.228	8.59767e-05	CCDC32	B
2.37204e-09	1.39478	0.209	0.112	8.6819e-05	TMEM156	B
2.52233e-09	1.83626	0.13	0.055	9.232e-05	CXCL9	B
2.58955e-09	1.06046	0.293	0.179	9.47801e-05	BCL6	B
2.84011e-09	0.847014	0.432	0.307	0.000103951	EIF4G3	B
2.85374e-09	0.684482	0.438	0.317	0.00010445	GRINA	B
3.3476e-09	4.07612	0.017	0.002	0.000122526	BASP1-AS1	B
3.36576e-09	4.17666	0.017	0.002	0.00012319	CNTNAP2	B
3.37184e-09	4.05149	0.017	0.002	0.000123413	SLC9C1	B
3.42231e-09	0.847884	0.464	0.342	0.00012526	RAB3GAP1	B
3.60512e-09	1.45185	0.133	0.057	0.000131951	PAOX	B
3.69451e-09	0.675872	0.545	0.434	0.000135223	EIF2S3	B
3.7196e-09	1.39942	0.139	0.061	0.000136141	HIP1R	B
3.96289e-09	0.806687	0.464	0.351	0.000145046	RFTN1	B
3.99581e-09	1.38451	0.241	0.138	0.000146251	NOC3L	B
4.45018e-09	1.35451	0.255	0.152	0.000162881	ZDHHC14	B
4.48517e-09	1.30553	0.183	0.092	0.000164162	TMEM268	B
4.49366e-09	0.769361	0.342	0.221	0.000164472	MAP3K8	B
4.55347e-09	2.19133	0.067	0.02	0.000166661	NBEA	B
4.6576e-09	0.995645	0.267	0.156	0.000170473	CEP170	B
4.7079e-09	0.608638	0.597	0.489	0.000172314	DARS	B
4.72241e-09	0.765827	0.452	0.328	0.000172845	MALT1	B
4.76066e-09	0.569639	0.696	0.612	0.000174245	TCEA1	B
4.79501e-09	3.18474	0.029	0.005	0.000175502	NOTCH4	B
5.04578e-09	1.11607	0.261	0.153	0.000184681	GOT1	B
5.21435e-09	3.67424	0.02	0.002	0.00019085	MIR3681HG	B
5.44992e-09	2.947	0.026	0.004	0.000199473	DOK7	B
5.52742e-09	1.32897	0.157	0.074	0.000202309	ZNF358	B
5.9367e-09	2.39981	0.049	0.012	0.000217289	KHDRBS3	B
5.98723e-09	2.46272	0.09	0.033	0.000219139	MDK	B
6.38688e-09	1.38084	0.171	0.084	0.000233766	LONRF1	B
7.31673e-09	4.25272	0.012	0.001	0.000267799	ARL13A	B
7.61903e-09	2.19564	0.07	0.022	0.000278864	ARHGAP32	B
8.55886e-09	1.46903	0.296	0.193	0.000313263	MAN1A1	B
8.91879e-09	1.06809	0.186	0.093	0.000326437	FAM49A	B
8.98734e-09	0.751972	0.519	0.4	0.000328946	ZNF267	B
9.23094e-09	3.02813	0.032	0.006	0.000337862	SOWAHD	B
9.92779e-09	1.29552	0.223	0.126	0.000363367	PARVB	B
1.0156e-08	1.10756	0.278	0.169	0.00037172	MRPL39	B
1.022e-08	1.34605	0.214	0.119	0.000374063	RHBDD1	B
1.09813e-08	0.795474	0.406	0.287	0.000401928	RTCB	B
1.16956e-08	0.552588	0.739	0.641	0.00042807	BPTF	B
1.22586e-08	1.5998	0.084	0.029	0.000448677	LINC01237	B
1.2595e-08	1.4417	0.151	0.07	0.00046099	DMWD	B
1.34486e-08	0.798894	0.513	0.404	0.000492231	PDE7A	B
1.49483e-08	0.850683	0.464	0.36	0.000547124	NR1H2	B
1.64428e-08	5.0747	0.014	0.001	0.000601823	LINC02285	B
1.67067e-08	0.503305	0.681	0.611	0.000611481	RNPS1	B
1.70896e-08	0.927536	0.394	0.279	0.000625496	RAB4B	B
1.71908e-08	1.16039	0.165	0.08	0.0006292	GPR18	B
1.71992e-08	3.57011	0.014	0.001	0.00062951	KCNH8	B
1.72329e-08	3.51747	0.014	0.001	0.000630741	ZNF415	B
1.84065e-08	1.7984	0.072	0.024	0.000673696	ST14	B
1.8888e-08	0.936308	0.368	0.248	0.000691321	RASGRP2	B
1.89667e-08	0.614831	0.612	0.507	0.000694201	DTX3L	B
1.96687e-08	3.69091	0.023	0.003	0.000719893	ILDR1	B
1.99202e-08	1.76612	0.107	0.044	0.000729099	AP1S3	B
1.99238e-08	3.3062	0.023	0.003	0.000729232	TMEM220-AS1	B
2.04438e-08	2.75113	0.023	0.003	0.000748263	MYL9	B
2.16701e-08	0.691401	0.565	0.475	0.000793147	HIF1A	B
2.22027e-08	1.17717	0.212	0.116	0.00081264	IRF4	B
2.23993e-08	1.83146	0.099	0.038	0.000819838	SBF2-AS1	B
2.2603e-08	1.30071	0.336	0.231	0.000827291	GRHPR	B
2.37312e-08	1.21112	0.058	0.017	0.000868585	SLCO5A1	B
2.42587e-08	1.16932	0.22	0.124	0.000887894	TENT5A	B
2.49106e-08	2.27234	0.07	0.023	0.000911751	CNKSR2	B
2.69209e-08	1.76361	0.075	0.025	0.000985332	FOXN3-AS1	B
3.04037e-08	1.82185	0.145	0.071	0.00111281	NRROS	B
3.07384e-08	2.80203	0.035	0.007	0.00112506	DSCAML1	B
3.10534e-08	0.972245	0.255	0.152	0.00113659	DNAJC10	B
3.10748e-08	2.24598	0.067	0.021	0.00113737	C19orf38	B
3.34949e-08	0.711504	0.458	0.342	0.00122595	TRIM38	B
3.48069e-08	2.49275	0.046	0.012	0.00127397	AC100861.1	B
3.48437e-08	0.69672	0.499	0.382	0.00127531	KDM4C	B
3.6248e-08	1.01329	0.171	0.086	0.00132671	IKZF2	B
3.74839e-08	0.810813	0.299	0.19	0.00137195	SLC12A6	B
3.89626e-08	1.22267	0.229	0.134	0.00142607	PEAK1	B
3.93854e-08	1.61646	0.093	0.035	0.00144154	RMDN2	B
4.0197e-08	0.990749	0.299	0.191	0.00147125	NCF4	B
4.15026e-08	0.733544	0.472	0.371	0.00151904	DAXX	B
4.25535e-08	1.64288	0.084	0.03	0.0015575	ZNF35	B
4.51554e-08	1.8042	0.032	0.006	0.00165273	PIK3CD-AS2	B
4.73902e-08	0.925559	0.383	0.28	0.00173453	NIPA2	B
5.21399e-08	0.597666	0.542	0.416	0.00190837	PLSCR1	B
5.34588e-08	0.658289	0.53	0.431	0.00195665	ELMO1	B
5.80001e-08	0.738068	0.478	0.368	0.00212286	TINF2	B
5.8533e-08	1.39509	0.148	0.072	0.00214237	ATG4C	B
5.89515e-08	4.79969	0.012	0.001	0.00215768	C1orf220	B
5.96118e-08	4.18567	0.012	0.001	0.00218185	CORO2B	B
6.02792e-08	3.57617	0.012	0.001	0.00220628	AC018742.1	B
6.1335e-08	0.688057	0.591	0.502	0.00224492	BOD1L1	B
6.36847e-08	0.572227	0.533	0.416	0.00233092	SKIL	B
6.45225e-08	1.3455	0.128	0.058	0.00236159	AC027097.1	B
6.53845e-08	2.84	0.035	0.007	0.00239314	AFF2	B
6.66121e-08	1.3816	0.223	0.132	0.00243807	NFATC1	B
6.66508e-08	2.24901	0.055	0.016	0.00243948	SCRN1	B
6.69911e-08	0.726763	0.403	0.294	0.00245194	SFT2D1	B
6.70178e-08	2.6661	0.038	0.008	0.00245292	SYT17	B
6.75248e-08	1.12393	0.194	0.105	0.00247148	WWC3	B
6.88251e-08	4.06961	0.014	0.001	0.00251907	MAATS1	B
6.90689e-08	1.7126	0.072	0.025	0.00252799	ZNF595	B
6.90748e-08	3.63528	0.014	0.001	0.00252821	COL4A3	B
7.35419e-08	0.704803	0.487	0.388	0.00269171	RPL22L1	B
7.64912e-08	1.06387	0.18	0.094	0.00279965	AMPD3	B
7.82459e-08	1.24418	0.142	0.068	0.00286388	AF117829.1	B
7.88854e-08	4.01342	0.023	0.004	0.00288728	PTPRG	B
8.29373e-08	0.69269	0.264	0.157	0.00303559	VAV3	B
8.57651e-08	0.659614	0.62	0.544	0.00313909	XRN1	B
9.04492e-08	1.45389	0.165	0.087	0.00331053	SAV1	B
9.25393e-08	0.832951	0.499	0.394	0.00338703	PRKCB	B
9.30777e-08	0.756072	0.443	0.343	0.00340674	KCMF1	B
9.44297e-08	1.38112	0.099	0.04	0.00345622	RIMKLB	B
9.5371e-08	4.21464	0.017	0.002	0.00349068	SYT1	B
9.86027e-08	3.35569	0.017	0.002	0.00360896	DDAH1	B
9.96189e-08	3.14896	0.029	0.005	0.00364615	AL031733.2	B
1.00821e-07	1.88894	0.101	0.042	0.00369016	WDR34	B
1.05115e-07	0.822727	0.209	0.117	0.0038473	GSAP	B
1.13496e-07	2.06365	0.058	0.018	0.00415407	AC011933.4	B
1.2429e-07	1.27808	0.252	0.159	0.00454914	TMEM154	B
1.26122e-07	0.544675	0.249	0.146	0.0046162	STMN1	B
1.38472e-07	3.76274	0.023	0.004	0.00506822	NSUN7	B
1.419e-07	0.613402	0.525	0.415	0.00519368	SPPL2A	B
1.42175e-07	1.13981	0.229	0.137	0.00520373	UBA7	B
1.43864e-07	1.2495	0.133	0.062	0.00526557	KCNQ5	B
1.44021e-07	1.0463	0.287	0.186	0.00527131	CSNK1G3	B
1.50239e-07	0.777919	0.359	0.251	0.00549891	PHKB	B
1.55485e-07	0.802653	0.446	0.342	0.0056909	CHD4	B
1.57431e-07	1.19937	0.223	0.132	0.00576214	MARCH8	B
1.57757e-07	3.03708	0.02	0.003	0.00577406	WDR17	B
1.64585e-07	0.738888	0.472	0.374	0.00602397	RABEP1	B
1.67845e-07	3.36376	0.026	0.005	0.00614331	KCNIP2	B
1.87208e-07	2.19727	0.049	0.014	0.00685199	RHOBTB2	B
1.89988e-07	2.21928	0.07	0.024	0.00695375	ZEB1-AS1	B
1.90616e-07	2.36557	0.058	0.018	0.00697673	ICOSLG	B
1.93855e-07	0.907291	0.325	0.224	0.0070953	RMC1	B
1.96515e-07	0.701588	0.374	0.258	0.00719265	P2RY10	B
2.09901e-07	0.637874	0.591	0.513	0.00768258	PTPN1	B
2.11748e-07	1.79444	0.075	0.027	0.00775019	ZNF670	B
2.20497e-07	2.03151	0.058	0.018	0.00807041	AC022182.2	B
2.21876e-07	1.21592	0.194	0.109	0.00812088	IFT57	B
2.39626e-07	3.40041	0.014	0.002	0.00877055	HIST2H3PS2	B
2.39626e-07	3.60785	0.014	0.002	0.00877055	AC026356.2	B
2.50902e-07	1.25512	0.177	0.096	0.00918326	TEP1	B
2.54296e-07	0.797292	0.403	0.298	0.0093075	RNASEH2B	B
2.57269e-07	2.8157	0.029	0.006	0.00941631	AC097662.1	B
2.64823e-07	1.14569	0.13	0.061	0.0096928	N4BP3	B
2.66269e-07	2.06801	0.058	0.018	0.00974571	AP000763.3	B
2.69623e-07	2.04935	0.072	0.026	0.00986847	TMEM220	B
2.91389e-07	0.908742	0.267	0.169	0.0106651	TGIF2	B
2.93722e-07	0.890239	0.165	0.085	0.0107505	UST	B
2.99643e-07	0.668113	0.449	0.345	0.0109673	TRAF3	B
3.23997e-07	1.13977	0.188	0.106	0.0118586	SNX11	B
3.30401e-07	1.08057	0.325	0.231	0.012093	EDEM1	B
3.33725e-07	4.45943	0.012	0.001	0.0122147	LINC01342	B
3.35049e-07	0.954447	0.406	0.312	0.0122631	CNTRL	B
3.45658e-07	2.49291	0.035	0.008	0.0126514	AC009522.1	B
3.91346e-07	0.544097	0.551	0.466	0.0143237	ITSN2	B
4.06564e-07	2.18279	0.043	0.012	0.0148806	AC139149.1	B
4.12482e-07	0.540958	0.545	0.444	0.0150973	RELB	B
4.20282e-07	1.43325	0.11	0.049	0.0153827	GPR160	B
4.2973e-07	0.87346	0.348	0.25	0.0157285	IFNGR1	B
4.66342e-07	1.66006	0.096	0.041	0.0170686	DISP1	B
4.80267e-07	1.01161	0.264	0.17	0.0175783	ZNF75A	B
4.93442e-07	1.04048	0.194	0.111	0.0180605	ADORA2A	B
4.94244e-07	1.02528	0.241	0.148	0.0180898	SETDB1	B
4.96454e-07	1.61885	0.13	0.064	0.0181707	RNF141	B
5.01667e-07	1.41472	0.136	0.068	0.0183615	SPATS2	B
5.03309e-07	1.73418	0.064	0.022	0.0184216	KCNMB3	B
5.04763e-07	0.959994	0.29	0.193	0.0184748	CD38	B
5.44777e-07	1.47352	0.099	0.042	0.0199394	ZCWPW1	B
5.47481e-07	3.64125	0.017	0.002	0.0200383	LINC01679	B
5.54248e-07	3.9649	0.017	0.002	0.020286	RASSF6	B
5.71129e-07	3.25767	0.017	0.002	0.0209039	ZDHHC19	B
5.86541e-07	1.0396	0.226	0.138	0.021468	MCCC2	B
6.02291e-07	0.851681	0.342	0.244	0.0220445	DIP2B	B
6.14103e-07	0.992217	0.275	0.18	0.0224768	SSBP2	B
6.2259e-07	2.35718	0.043	0.012	0.0227874	EXPH5	B
6.28564e-07	0.599149	0.49	0.379	0.0230061	STAT2	B
6.34158e-07	0.849412	0.229	0.136	0.0232108	ZNF460	B
6.39055e-07	1.46241	0.206	0.123	0.02339	AIM2	B
6.48584e-07	1.95615	0.07	0.025	0.0237388	AC004974.1	B
6.56614e-07	2.05432	0.061	0.021	0.0240327	MILR1	B
6.8492e-07	4.07899	0.014	0.002	0.0250687	WWC3-AS1	B
6.87686e-07	0.709084	0.357	0.254	0.02517	MTG1	B
6.91995e-07	0.99101	0.09	0.036	0.0253277	GRAMD1C	B
6.936e-07	3.49334	0.014	0.002	0.0253864	ZNF229	B
6.96882e-07	3.51112	0.014	0.002	0.0255066	ARHGAP20	B
7.23706e-07	0.552447	0.386	0.272	0.0264884	APOBEC3C	B
7.29391e-07	1.6434	0.014	0.002	0.0266964	PTPRB	B
7.47806e-07	0.96657	0.278	0.184	0.0273705	ACAT2	B
8.09896e-07	1.23604	0.206	0.121	0.029643	MYO1D	B
8.74724e-07	1.32347	0.096	0.041	0.0320158	RALGPS1	B
9.54891e-07	0.744134	0.322	0.221	0.03495	USP11	B
9.58413e-07	1.31176	0.159	0.087	0.0350789	ANKAR	B
1.07891e-06	3.42183	0.026	0.005	0.0394893	COCH	B
1.08683e-06	1.42791	0.119	0.057	0.0397792	AMN1	B
1.13119e-06	1.05947	0.159	0.085	0.0414027	PRAG1	B
1.13695e-06	2.65351	0.02	0.003	0.0416134	LINC02541	B
1.16085e-06	0.819954	0.377	0.279	0.0424884	ELK3	B
1.25829e-06	0.839804	0.409	0.32	0.0460547	ODC1	B
1.26287e-06	2.3856	0.035	0.009	0.0462223	ZNF154	B
1.37549e-06	0.606548	0.484	0.389	0.0503443	CARD11	B
1.42487e-06	5.05104	0.012	0.001	0.0521515	AC009570.2	B
1.44053e-06	3.07851	0.012	0.001	0.0527249	GYPE	B
1.53417e-06	2.36692	0.052	0.017	0.0561523	SLC6A16	B
1.54149e-06	1.60107	0.09	0.038	0.0564201	CARMIL1	B
1.5544e-06	0.558198	0.493	0.399	0.0568924	VASP	B
1.55989e-06	1.0847	0.301	0.214	0.0570937	AIDA	B
1.67991e-06	2.15002	0.032	0.008	0.0614864	EML6	B
1.70582e-06	1.1846	0.226	0.142	0.0624348	IDH3A	B
1.7155e-06	1.45114	0.174	0.101	0.0627889	PWWP3A	B
1.80922e-06	0.593218	0.707	0.646	0.0662191	CLEC2D	B
1.81221e-06	1.96185	0.075	0.03	0.0663287	MED12L	B
1.81823e-06	0.667545	0.432	0.339	0.0665491	NDUFA9	B
1.85153e-06	3.06206	0.014	0.002	0.0677679	AL357874.1	B
1.9156e-06	3.34303	0.02	0.003	0.070113	UACA	B
2.01983e-06	2.7887	0.02	0.003	0.0739279	RHPN2	B
2.03512e-06	0.549485	0.562	0.475	0.0744875	ADK	B
2.21518e-06	1.84287	0.049	0.016	0.0810779	SLC17A9	B
2.25737e-06	1.45574	0.154	0.085	0.0826221	DVL2	B
2.38466e-06	0.505534	0.696	0.616	0.087281	SLC38A1	B
2.39313e-06	1.52941	0.11	0.052	0.087591	LINC01473	B
2.40539e-06	3.53533	0.017	0.003	0.0880397	AL133259.1	B
2.40635e-06	2.14773	0.049	0.016	0.0880747	SERPINE2	B
2.46251e-06	1.99851	0.072	0.029	0.0901304	AL589693.1	B
2.51461e-06	2.88085	0.026	0.005	0.0920371	STK33	B
2.75952e-06	0.508743	0.554	0.47	0.101001	FNBP4	B
2.82495e-06	0.883523	0.386	0.303	0.103396	RAB29	B
3.07751e-06	1.24506	0.165	0.093	0.11264	ZNF490	B
3.18825e-06	1.01474	0.246	0.164	0.116693	CEPT1	B
3.22733e-06	2.13861	0.067	0.025	0.118124	ZBTB32	B
3.4514e-06	1.21775	0.188	0.113	0.126325	HPS5	B
3.48974e-06	0.862399	0.313	0.225	0.127728	UTP6	B
3.69567e-06	2.78099	0.026	0.006	0.135265	GLDC	B
3.75939e-06	0.580878	0.51	0.425	0.137597	CUL3	B
3.84486e-06	0.674234	0.435	0.342	0.140726	PML	B
3.88089e-06	0.716914	0.293	0.198	0.142044	RHBDF2	B
3.94233e-06	0.892661	0.313	0.219	0.144293	ATP8A1	B
3.95132e-06	0.937335	0.142	0.075	0.144622	ZNF626	B
4.02404e-06	0.744505	0.368	0.277	0.147284	MBD4	B
4.06999e-06	0.708411	0.438	0.359	0.148966	GTF2I	B
4.33389e-06	3.65202	0.014	0.002	0.158625	AC098818.2	B
4.5308e-06	2.66452	0.029	0.007	0.165832	LINC01362	B
4.54095e-06	1.02944	0.212	0.132	0.166203	ZNF92	B
4.63897e-06	0.918348	0.307	0.219	0.169791	ARFGEF2	B
4.74489e-06	0.8861	0.319	0.232	0.173668	RABGAP1	B
4.75801e-06	4.08461	0.012	0.001	0.174148	MSMP	B
4.77392e-06	3.87218	0.012	0.001	0.17473	AC005083.1	B
4.8139e-06	3.5032	0.012	0.001	0.176193	LINC02606	B
4.93899e-06	1.23465	0.113	0.055	0.180772	CLIP2	B
4.94153e-06	2.09075	0.052	0.018	0.180865	CACFD1	B
5.13165e-06	0.741481	0.397	0.309	0.187823	ZEB1	B
5.34319e-06	0.773578	0.316	0.224	0.195566	EXOC6	B
5.43779e-06	1.59857	0.026	0.006	0.199029	CALD1	B
5.4379e-06	0.647266	0.397	0.305	0.199033	SS18	B
5.58324e-06	1.78716	0.055	0.019	0.204352	ZNF582-AS1	B
5.7108e-06	0.759135	0.417	0.334	0.209021	SECISBP2L	B
5.71116e-06	0.549059	0.646	0.585	0.209034	IER2	B
5.72129e-06	0.765993	0.31	0.222	0.209405	SPTLC2	B
5.81783e-06	0.702406	0.42	0.338	0.212938	DNPEP	B
5.9392e-06	0.542027	0.501	0.413	0.21738	ZNF24	B
6.0192e-06	1.52358	0.084	0.037	0.220309	SNHG26	B
6.35838e-06	0.533149	0.562	0.505	0.232723	MLF2	B
6.51447e-06	1.11063	0.162	0.093	0.238436	MBNL3	B
6.60785e-06	0.951937	0.241	0.158	0.241854	ATG16L2	B
6.68557e-06	0.689288	0.394	0.306	0.244698	LCOR	B
6.79065e-06	1.39533	0.087	0.039	0.248545	PWWP2B	B
6.84643e-06	0.517549	0.591	0.518	0.250586	TNFRSF14	B
7.01028e-06	1.08233	0.159	0.09	0.256583	ZNF43	B
7.05092e-06	1.0632	0.223	0.144	0.258071	ABCB7	B
7.05222e-06	1.17049	0.13	0.068	0.258118	PAXIP1-AS2	B
7.16075e-06	1.21887	0.174	0.103	0.262091	FGFR1OP	B
7.18859e-06	1.56604	0.096	0.045	0.26311	L3HYPDH	B
7.36676e-06	0.778025	0.284	0.192	0.269631	SLC15A4	B
7.48062e-06	1.11209	0.177	0.105	0.273798	TMEM117	B
7.8267e-06	0.663641	0.388	0.297	0.286465	DDHD1	B
8.11427e-06	1.53405	0.078	0.033	0.29699	EFCAB13	B
8.26296e-06	3.39265	0.017	0.003	0.302433	MIR600HG	B
8.42337e-06	3.21824	0.017	0.003	0.308304	C17orf99	B
8.47112e-06	3.19106	0.017	0.003	0.310051	AC243960.3	B
8.5212e-06	0.820719	0.443	0.359	0.311885	GADD45B	B
8.84861e-06	0.812461	0.325	0.236	0.323868	RARA	B
8.87718e-06	2.08563	0.043	0.014	0.324914	ZDHHC23	B
9.07488e-06	1.11215	0.188	0.115	0.33215	PPP1R9B	B
9.20142e-06	0.822976	0.307	0.221	0.336781	SVBP	B
9.36621e-06	3.28454	0.014	0.002	0.342813	ASB14	B
9.51419e-06	2.92854	0.014	0.002	0.348229	ZNF112	B
9.52663e-06	2.91951	0.014	0.002	0.348684	CCDC144NL-AS1	B
9.5518e-06	7.24806	0.072	0.031	0.349605	IGLV2-14	B
9.61633e-06	1.05334	0.191	0.117	0.351967	MFN1	B
9.77687e-06	2.47181	0.038	0.011	0.357843	AEBP1	B
9.86927e-06	0.803915	0.272	0.188	0.361225	SDCCAG8	B
9.88006e-06	1.90938	0.09	0.042	0.36162	PDE7B	B
1.00921e-05	1.46392	0.107	0.053	0.369381	ZNF627	B
1.01793e-05	1.23909	0.142	0.079	0.372573	ING1	B
1.09086e-05	0.566885	0.504	0.441	0.399264	UBE2A	B
1.11513e-05	1.14165	0.154	0.086	0.40815	TSGA10	B
1.12981e-05	1.86596	0.043	0.014	0.413522	ECHDC3	B
1.13615e-05	1.2325	0.197	0.124	0.415842	RGS16	B
1.16648e-05	0.682099	0.38	0.291	0.426945	NIN	B
1.17564e-05	0.719293	0.394	0.312	0.430295	APPL1	B
1.20656e-05	0.726703	0.319	0.229	0.441611	SRFBP1	B
1.25463e-05	2.22187	0.058	0.022	0.459207	TRIQK	B
1.267e-05	0.664643	0.475	0.4	0.463736	AP3B1	B
1.27792e-05	1.2897	0.133	0.072	0.46773	TESK2	B
1.28062e-05	1.91257	0.049	0.017	0.46872	NRSN2-AS1	B
1.34367e-05	0.681655	0.354	0.265	0.491797	ELK4	B
1.35948e-05	3.711	0.012	0.001	0.497584	UTF1	B
1.36133e-05	1.22659	0.09	0.042	0.498262	TBC1D9	B
1.365e-05	1.77594	0.078	0.034	0.499603	QSOX2	B
1.36691e-05	1.53992	0.078	0.034	0.500303	PTPRK	B
1.41008e-05	0.920442	0.232	0.155	0.516105	ATF7IP2	B
1.41157e-05	0.660073	0.272	0.184	0.516648	KDM6B	B
1.4801e-05	3.35535	0.017	0.003	0.541733	TP63	B
1.57181e-05	0.88083	0.255	0.173	0.575297	CMSS1	B
1.57655e-05	1.76628	0.032	0.009	0.577034	ANGPTL6	B
1.68277e-05	0.620723	0.42	0.337	0.615911	MITD1	B
1.79803e-05	0.856881	0.281	0.2	0.658095	AKAP11	B
1.84252e-05	1.52692	0.13	0.072	0.674379	ATPAF2	B
1.87606e-05	3.4021	0.014	0.002	0.686657	LINC01374	B
1.91113e-05	2.82747	0.014	0.002	0.699493	PRCD	B
1.91653e-05	1.19412	0.226	0.152	0.701469	PCK2	B
2.11497e-05	1.22568	0.142	0.081	0.7741	SERTAD3	B
2.14776e-05	0.558436	0.435	0.353	0.786103	LSM10	B
2.15721e-05	1.09309	0.229	0.157	0.789562	AMFR	B
2.1744e-05	1.06279	0.214	0.142	0.795853	WDR11	B
2.20112e-05	0.532198	0.496	0.419	0.805633	RBM6	B
2.20313e-05	1.977	0.041	0.013	0.806369	AL137857.1	B
2.27072e-05	0.619038	0.449	0.371	0.831107	AGFG1	B
2.2721e-05	1.10385	0.188	0.119	0.831611	HIST1H2BK	B
2.28961e-05	2.34917	0.043	0.015	0.83802	MAP3K9	B
2.31182e-05	2.39341	0.023	0.005	0.846148	IL12A	B
2.35764e-05	2.04549	0.046	0.016	0.86292	ZIK1	B
2.35916e-05	1.64381	0.093	0.045	0.863477	ZNF821	B
2.36935e-05	1.33044	0.122	0.066	0.867204	ZNF814	B
2.37547e-05	2.11958	0.049	0.018	0.869447	AL592429.2	B
2.46533e-05	0.511018	0.449	0.371	0.902337	AKR1A1	B
2.46673e-05	3.01296	0.017	0.003	0.902849	AC006230.1	B
2.4819e-05	0.615383	0.374	0.286	0.908401	NGLY1	B
2.48659e-05	0.808411	0.252	0.172	0.910116	REPIN1	B
2.49652e-05	1.205	0.081	0.037	0.913751	AC245060.5	B
2.51584e-05	2.36028	0.017	0.003	0.920823	LINC02156	B
2.57792e-05	0.961063	0.22	0.147	0.943544	POU2F1	B
2.58324e-05	0.741268	0.325	0.242	0.945491	GNL1	B
2.64636e-05	1.39428	0.104	0.053	0.968594	BTN2A2	B
2.6525e-05	2.43923	0.026	0.006	0.97084	ANK2	B
2.65504e-05	1.70823	0.035	0.01	0.97177	AL589843.1	B
2.6567e-05	1.02915	0.183	0.114	0.972379	KANSL1L	B
2.80432e-05	1.15329	0.11	0.057	1	NAB2	B
2.96036e-05	0.865994	0.272	0.199	1	TRAPPC8	B
3.00929e-05	0.994584	0.229	0.154	1	CCDC9	B
3.17759e-05	0.791657	0.241	0.162	1	ZNF787	B
3.24764e-05	1.0801	0.22	0.15	1	PRCP	B
3.29154e-05	1.69645	0.072	0.032	1	ZSCAN9	B
3.30718e-05	0.76052	0.313	0.233	1	PARP11	B
3.32157e-05	3.99946	0.012	0.002	1	AC005759.1	B
3.35e-05	3.57644	0.012	0.002	1	SOD2-OT1	B
3.38828e-05	2.75133	0.012	0.002	1	AL731567.1	B
3.41969e-05	1.0139	0.13	0.072	1	ATP2B1-AS1	B
3.46501e-05	0.888347	0.133	0.073	1	FOXP4	B
3.46693e-05	1.20145	0.229	0.155	1	PELI1	B
3.51868e-05	0.58187	0.368	0.284	1	MAPRE2	B
3.58041e-05	0.986006	0.174	0.106	1	SNX25	B
3.62589e-05	1.62145	0.061	0.025	1	NEIL2	B
3.7048e-05	2.36056	0.014	0.002	1	FAM226B	B
3.76575e-05	1.8904	0.035	0.011	1	LMNTD2	B
3.82784e-05	1.46905	0.096	0.047	1	IFNG-AS1	B
3.86788e-05	1.3236	0.084	0.039	1	GTF2IRD2	B
3.8937e-05	2.88161	0.052	0.02	1	DERL3	B
3.95034e-05	1.19466	0.128	0.071	1	NUBPL	B
4.06404e-05	2.74745	0.017	0.003	1	AC026741.1	B
4.17904e-05	0.797853	0.272	0.195	1	AKT2	B
4.22452e-05	2.7721	0.023	0.005	1	MAPK8IP1	B
4.34535e-05	1.59862	0.052	0.02	1	AL022328.4	B
4.3967e-05	1.27193	0.139	0.08	1	DENND3	B
4.43648e-05	0.746486	0.333	0.256	1	PIP4P1	B
4.56227e-05	2.10378	0.023	0.005	1	RIMS3	B
4.68515e-05	0.559234	0.487	0.411	1	CHD1	B
4.85454e-05	1.53388	0.072	0.032	1	ZNF768	B
5.14057e-05	1.45041	0.032	0.009	1	ATP6V1C2	B
5.1698e-05	0.811564	0.249	0.173	1	CYB5A	B
5.20069e-05	0.949035	0.229	0.157	1	NUDCD1	B
5.23952e-05	1.58358	0.072	0.033	1	C8orf58	B
5.27336e-05	0.628549	0.403	0.33	1	HSPA4	B
5.33048e-05	0.72749	0.371	0.294	1	TMEM140	B
5.42837e-05	1.21918	0.186	0.12	1	LINC01588	B
5.47368e-05	1.61866	0.049	0.018	1	MYBL2	B
5.51382e-05	1.04476	0.188	0.121	1	AL162253.2	B
5.56675e-05	1.26983	0.122	0.068	1	DUS2	B
5.66742e-05	1.13186	0.322	0.251	1	NEDD9	B
5.82547e-05	0.617884	0.386	0.307	1	STARD7	B
5.84026e-05	1.51972	0.067	0.029	1	CEP112	B
5.88845e-05	1.28515	0.064	0.027	1	SOGA1	B
5.92271e-05	2.4738	0.023	0.006	1	AC013486.1	B
6.01626e-05	2.33282	0.023	0.006	1	ZNF300	B
6.04302e-05	0.605745	0.501	0.437	1	WSB1	B
6.24553e-05	0.847979	0.226	0.156	1	MANBA	B
6.33803e-05	2.57509	0.017	0.003	1	AL121987.2	B
6.58543e-05	0.855208	0.264	0.192	1	HTT	B
6.74087e-05	0.762906	0.258	0.184	1	PRKRA	B
6.77726e-05	0.845692	0.255	0.181	1	ZBTB24	B
7.22071e-05	1.2499	0.162	0.102	1	SLC39A4	B
7.39596e-05	1.39958	0.02	0.005	1	DMKN	B
7.43708e-05	2.53092	0.012	0.002	1	SLC45A3	B
7.43708e-05	3.43997	0.012	0.002	1	AC097634.1	B
7.49617e-05	3.14352	0.012	0.002	1	AL008729.1	B
7.52347e-05	1.79322	0.061	0.026	1	HCG11	B
7.53581e-05	2.93217	0.012	0.002	1	IQCA1	B
7.60503e-05	0.651997	0.365	0.288	1	BRAF	B
7.60956e-05	0.529321	0.496	0.431	1	PPP1CC	B
8.04764e-05	0.652671	0.374	0.297	1	NSFL1C	B
8.05562e-05	1.19225	0.09	0.045	1	PARP3	B
8.15727e-05	0.874901	0.125	0.069	1	APOBEC3D	B
8.19107e-05	0.817225	0.267	0.193	1	SLC39A1	B
8.34678e-05	1.05201	0.203	0.138	1	CCDC18	B
9.2794e-05	3.50827	0.017	0.004	1	NIPAL4	B
9.43307e-05	0.596692	0.345	0.267	1	IER5	B
9.4653e-05	0.562076	0.58	0.523	1	ZBTB20	B
9.52488e-05	3.0374	0.02	0.005	1	HLX-AS1	B
9.6615e-05	1.52265	0.064	0.028	1	SPATC1L	B
9.9762e-05	0.545257	0.426	0.364	1	CIAO2A	B
9.98493e-05	2.05621	0.02	0.005	1	PARM1	B
0.000107219	3.23991	0.014	0.003	1	AC005062.1	B
0.00010737	0.785024	0.264	0.193	1	MAP1S	B
0.000107901	3.47477	0.014	0.003	1	AC092757.2	B
0.000108542	1.03813	0.165	0.103	1	ZUP1	B
0.000108742	1.22835	0.128	0.074	1	RUNDC1	B
0.000109682	1.05141	0.177	0.115	1	HMGCR	B
0.000110526	1.48618	0.101	0.054	1	SH3TC1	B
0.000110834	1.04362	0.217	0.152	1	MSMO1	B
0.000111605	2.59146	0.014	0.003	1	IGKV3OR2-268	B
0.000114742	0.969354	0.145	0.086	1	INPP5B	B
0.000122962	0.612949	0.403	0.328	1	NT5C	B
0.000123286	1.24924	0.043	0.016	1	SH3RF1	B
0.000124052	0.599868	0.394	0.319	1	DBNL	B
0.000125956	0.828426	0.238	0.167	1	ZMIZ2	B
0.000127764	2.34805	0.029	0.009	1	SERINC2	B
0.000130619	1.79589	0.043	0.016	1	AC083949.1	B
0.000133727	2.36868	0.02	0.005	1	ZNF727	B
0.000138403	0.880727	0.243	0.174	1	TRMT1	B
0.000142565	0.593888	0.409	0.34	1	ELOVL5	B
0.000143175	1.06897	0.18	0.119	1	SLC12A2	B
0.00014583	1.23791	0.171	0.112	1	BATF3	B
0.000148326	3.58137	0.012	0.002	1	AC002480.2	B
0.000150162	3.05579	0.012	0.002	1	BCAS1	B
0.000151089	2.99686	0.012	0.002	1	AC016745.2	B
0.000152395	2.67609	0.012	0.002	1	AC008551.1	B
0.000153533	0.784887	0.307	0.234	1	NSUN5	B
0.000158537	1.184	0.099	0.052	1	ZMAT1	B
0.000163713	0.903022	0.142	0.086	1	MMAB	B
0.000166871	0.736044	0.333	0.264	1	SPG11	B
0.000169078	0.751828	0.27	0.198	1	RDH14	B
0.000170871	1.84428	0.061	0.027	1	MYO15B	B
0.000170929	1.40843	0.072	0.035	1	DENND6B	B
0.000172643	1.86507	0.072	0.035	1	STAG3	B
0.000172649	1.74892	0.052	0.022	1	NIPAL2	B
0.000176655	3.02386	0.014	0.003	1	AC008667.1	B
0.000178331	1.46211	0.07	0.033	1	ZNF790-AS1	B
0.000178453	2.68513	0.023	0.006	1	ART3	B
0.0001819	0.842597	0.041	0.015	1	FLT1	B
0.00018417	0.525501	0.478	0.409	1	RC3H1	B
0.000185801	1.9066	0.032	0.01	1	CBLN3	B
0.000190097	0.536904	0.368	0.291	1	TSR2	B
0.000190222	0.610912	0.591	0.538	1	BCL2	B
0.000190997	0.913545	0.272	0.202	1	RAD51B	B
0.000199705	0.993215	0.041	0.015	1	CCL22	B
0.000202412	2.1027	0.07	0.033	1	LINC01572	B
0.00020323	1.01372	0.209	0.145	1	RBM19	B
0.000204854	0.647071	0.354	0.289	1	AK2	B
0.000206452	2.25727	0.032	0.01	1	SMIM1	B
0.00020737	0.852238	0.212	0.147	1	KIF20B	B
0.000212401	0.758467	0.197	0.131	1	TMEM192	B
0.000214835	1.6357	0.041	0.015	1	RNF122	B
0.000215667	1.47488	0.017	0.004	1	CCL17	B
0.000216373	1.37213	0.11	0.063	1	COQ2	B
0.000216636	1.18962	0.07	0.033	1	TRIM61	B
0.000219798	0.683867	0.322	0.253	1	ELOF1	B
0.000220496	0.571802	0.348	0.273	1	POGZ	B
0.000221202	1.46969	0.058	0.025	1	ZNF439	B
0.000222528	1.94827	0.035	0.012	1	CCDC24	B
0.000224958	0.646401	0.336	0.261	1	ZHX2	B
0.000232243	0.608646	0.345	0.271	1	CHCHD3	B
0.000234124	1.01334	0.171	0.112	1	ZNF512	B
0.000234519	1.42423	0.035	0.012	1	AP003068.2	B
0.000235431	0.901377	0.168	0.108	1	ERF	B
0.000238727	1.40887	0.096	0.052	1	KIF16B	B
0.00024557	0.554197	0.397	0.329	1	USP8	B
0.000247765	1.00178	0.159	0.101	1	SUN1	B
0.000255414	1.39014	0.11	0.063	1	NRM	B
0.000259867	0.619996	0.47	0.409	1	PPM1K	B
0.000267254	0.881522	0.235	0.17	1	GMFB	B
0.000271722	1.74057	0.093	0.05	1	TPCN1	B
0.000278523	2.47596	0.012	0.002	1	MATN1	B
0.000280131	2.94817	0.012	0.002	1	AL080317.2	B
0.000280323	1.62851	0.058	0.026	1	HIST1H2BD	B
0.000283136	1.53383	0.052	0.022	1	TPST1	B
0.00028485	0.844207	0.243	0.176	1	GPR137	B
0.000285374	2.25212	0.014	0.003	1	AL022162.1	B
0.000285389	0.872054	0.177	0.117	1	NHLRC2	B
0.000285692	0.820838	0.217	0.153	1	ZNF274	B
0.000288586	0.951238	0.093	0.049	1	ZNF678	B
0.000291174	0.891157	0.203	0.139	1	DUSP22	B
0.000298952	0.880175	0.264	0.2	1	TENT5C	B
0.000311981	1.12746	0.058	0.026	1	AFMID	B
0.000314553	1.6672	0.058	0.026	1	ZNF93	B
0.000324104	0.501758	0.452	0.387	1	TRANK1	B
0.000325453	0.723656	0.249	0.182	1	TRPT1	B
0.000325628	0.525597	0.496	0.439	1	TBC1D22A	B
0.000329016	1.3215	0.157	0.103	1	SPSB1	B
0.000331201	0.826454	0.183	0.121	1	SC5D	B
0.000331412	0.60769	0.299	0.228	1	NELFCD	B
0.000332186	0.54755	0.322	0.249	1	MRPS18A	B
0.000340584	0.719905	0.278	0.211	1	EHBP1L1	B
0.000343788	0.5882	0.403	0.335	1	CNDP2	B
0.000347042	1.09473	0.104	0.058	1	SLC2A6	B
0.000362022	0.680637	0.377	0.315	1	FBXW11	B
0.000366686	2.60501	0.026	0.008	1	AC008691.1	B
0.00037233	0.763796	0.168	0.108	1	RIC3	B
0.000378249	0.938532	0.197	0.137	1	RFX5	B
0.000379045	2.6878	0.023	0.007	1	TLCD1	B
0.000380705	1.28897	0.067	0.032	1	ZNF709	B
0.000380869	1.57205	0.058	0.026	1	AC008969.1	B
0.000394161	1.87223	0.043	0.017	1	AC010247.1	B
0.000396958	0.741002	0.229	0.165	1	WDR77	B
0.000400867	0.840877	0.217	0.157	1	FRS2	B
0.000411075	1.72786	0.017	0.004	1	THRB	B
0.000411144	0.532132	0.342	0.271	1	PPIL4	B
0.00042437	2.00014	0.029	0.009	1	CETP	B
0.000429816	0.508326	0.409	0.346	1	CDC40	B
0.000434509	0.700653	0.287	0.219	1	ELMSAN1	B
0.000440513	1.39304	0.046	0.019	1	RGMB	B
0.000440748	0.721074	0.232	0.167	1	CCDC88B	B
0.000445656	1.02443	0.101	0.057	1	AL662844.4	B
0.000454899	0.628272	0.319	0.252	1	MAP3K1	B
0.000458942	2.06688	0.026	0.008	1	AC073840.1	B
0.000461256	0.690435	0.2	0.136	1	ODF2	B
0.00046498	0.815621	0.316	0.255	1	ARRDC2	B
0.000474089	2.08699	0.023	0.007	1	AC010896.1	B
0.000474336	0.875271	0.154	0.098	1	ZRANB3	B
0.000478583	2.20079	0.029	0.01	1	SIGLEC14	B
0.000479479	0.684596	0.264	0.198	1	UHRF2	B
0.000483626	3.32551	0.012	0.002	1	TMEM52	B
0.00048415	2.904	0.012	0.002	1	AL360181.1	B
0.000505782	0.573114	0.391	0.321	1	TMEM256	B
0.000505831	2.21562	0.035	0.013	1	BACE2	B
0.000510678	0.725987	0.319	0.259	1	CHORDC1	B
0.00051801	1.18555	0.128	0.079	1	SMPD2	B
0.00052488	0.757854	0.293	0.228	1	CYSTM1	B
0.000530784	1.30527	0.078	0.04	1	ZNF594	B
0.000535224	3.39887	0.02	0.005	1	A4GALT	B
0.000545975	1.61351	0.087	0.047	1	SIDT2	B
0.000551903	1.42326	0.055	0.025	1	SLC6A9	B
0.000565418	0.543966	0.374	0.314	1	ECHS1	B
0.000584333	0.969042	0.113	0.066	1	MSANTD2	B
0.000611134	0.868422	0.183	0.126	1	ATRIP	B
0.000630078	1.04502	0.133	0.083	1	WDSUB1	B
0.000632062	1.25892	0.084	0.045	1	TBKBP1	B
0.00063331	0.907031	0.133	0.082	1	KSR1	B
0.000639382	1.32408	0.07	0.035	1	ANKRD16	B
0.000653184	0.69186	0.307	0.245	1	UBE2W	B
0.000656311	0.609922	0.281	0.214	1	KPNA5	B
0.000666514	0.882182	0.223	0.166	1	SLC50A1	B
0.000679182	0.728601	0.113	0.066	1	NEK6	B
0.000688044	2.12896	0.026	0.008	1	GPR135	B
0.000691865	0.886617	0.191	0.136	1	TRAF5	B
0.000697124	0.792305	0.206	0.146	1	ENTPD1-AS1	B
0.000700919	0.652091	0.31	0.249	1	ZPR1	B
0.000709287	0.716155	0.165	0.108	1	POLM	B
0.000744891	0.809443	0.183	0.126	1	RFC2	B
0.000763207	0.916858	0.128	0.079	1	IFT88	B
0.000766891	1.3118	0.023	0.007	1	UCHL1	B
0.000792997	0.51307	0.458	0.392	1	NT5C3A	B
0.000810269	2.77467	0.012	0.002	1	AC022506.2	B
0.000811919	2.66464	0.012	0.002	1	TTC23L	B
0.000812772	1.82807	0.029	0.01	1	AMN	B
0.000821882	1.79857	0.012	0.002	1	AC008494.3	B
0.000832285	0.948268	0.223	0.168	1	ARMH3	B
0.00084723	1.6539	0.061	0.03	1	MCM8	B
0.000858018	1.12642	0.099	0.057	1	ZBTB5	B
0.000861099	1.17185	0.064	0.031	1	MEF2B	B
0.000874849	1.49206	0.067	0.034	1	AC084198.2	B
0.000883432	0.98779	0.125	0.078	1	AC099063.1	B
0.000885496	0.863894	0.107	0.063	1	AC007952.4	B
0.000888033	0.948096	0.157	0.104	1	ENDOD1	B
0.000888272	2.55049	0.02	0.006	1	LRRC34	B
0.000891322	1.74536	0.023	0.007	1	AL359644.1	B
0.000891939	2.83218	0.014	0.003	1	CAV1	B
0.000894187	2.67585	0.014	0.003	1	AC092295.1	B
0.000895121	0.662413	0.33	0.271	1	SMARCD1	B
0.000901608	1.74305	0.041	0.017	1	KLF8	B
0.000902475	2.6117	0.014	0.003	1	JAM2	B
0.000906165	0.761622	0.249	0.189	1	NUP107	B
0.000906266	2.46126	0.014	0.003	1	MYRFL	B
0.000919265	2.10796	0.014	0.003	1	ZNF572	B
0.000925576	0.588668	0.426	0.374	1	FAM13B	B
0.00092756	0.770669	0.104	0.061	1	TICAM2	B
0.000929889	1.09626	0.096	0.055	1	FGGY	B
0.000933151	0.561045	0.339	0.276	1	LPIN1	B
0.000935532	0.504023	0.513	0.472	1	MAPK1IP1L	B
0.000945227	1.44362	0.032	0.012	1	AC027682.4	B
0.000946368	0.553624	0.223	0.162	1	SH2B3	B
0.000946802	0.79102	0.197	0.139	1	TTC27	B
0.000953792	1.2766	0.11	0.066	1	LINC00426	B
0.000961268	1.7658	0.046	0.02	1	AC007569.1	B
0.000978253	0.502118	0.342	0.274	1	NSL1	B
0.000979747	0.771021	0.296	0.239	1	ATP2A3	B
0.000981635	0.938219	0.18	0.125	1	RMND5B	B
0.00101338	0.969296	0.168	0.115	1	RBM15	B
0.0010142	0.507977	0.388	0.326	1	PPP2R2A	B
0.0010387	0.588588	0.351	0.285	1	SHMT2	B
0.00104799	0.994591	0.284	0.234	1	PLPP5	B
0.001057	2.5493	0.026	0.009	1	PFKFB2	B
0.00106957	0.79758	0.249	0.185	1	TYW1	B
0.00111621	0.698591	0.293	0.235	1	ISCA2	B
0.00112843	0.721771	0.255	0.197	1	POLD2	B
0.00115512	0.779615	0.22	0.164	1	AHCY	B
0.00118066	1.16492	0.096	0.056	1	DNAJC18	B
0.00120311	1.23003	0.07	0.036	1	AL035587.1	B
0.00120425	0.888389	0.148	0.097	1	MAST3	B
0.00124334	1.00394	0.139	0.091	1	TTN-AS1	B
0.00126137	2.87454	0.012	0.002	1	AC087071.1	B
0.00126137	3.11596	0.012	0.002	1	MPPED2	B
0.00127382	0.896895	0.171	0.119	1	TESK1	B
0.00128212	2.524	0.012	0.002	1	AC006504.1	B
0.00128954	1.0349	0.104	0.063	1	C1orf112	B
0.00128955	0.899093	0.075	0.04	1	LINC01358	B
0.00130319	0.594302	0.278	0.217	1	CRTC2	B
0.00130959	0.805051	0.151	0.1	1	ZNF586	B
0.00131944	0.535973	0.383	0.316	1	FBXW7	B
0.00131982	0.531118	0.322	0.26	1	ARMC8	B
0.00141359	0.78181	0.368	0.324	1	HSPH1	B
0.00142424	1.1252	0.11	0.068	1	NEMP1	B
0.00142811	0.723942	0.194	0.137	1	C15orf39	B
0.00145913	0.515163	0.377	0.319	1	ZNF22	B
0.00147734	1.58174	0.035	0.014	1	KRT18	B
0.00147757	1.05987	0.075	0.041	1	AC104389.5	B
0.00149954	0.541218	0.249	0.188	1	LMNB1	B
0.00152218	0.915163	0.139	0.092	1	SLC25A19	B
0.00154601	0.783209	0.104	0.062	1	PRKCZ	B
0.0015844	0.547567	0.345	0.288	1	PTDSS1	B
0.00159807	0.535463	0.368	0.312	1	TCERG1	B
0.00159976	0.628072	0.383	0.327	1	FBXO11	B
0.00160813	0.533981	0.029	0.011	1	GPC5	B
0.001611	0.952267	0.157	0.107	1	LIMD1	B
0.00165604	1.26784	0.104	0.064	1	NKRF	B
0.00168935	2.55569	0.02	0.006	1	DENND2C	B
0.00169361	3.22272	0.014	0.004	1	XXYLT1-AS2	B
0.0017044	0.668958	0.249	0.194	1	CKS2	B
0.00171222	2.29166	0.035	0.014	1	TRAIP	B
0.00172505	1.75677	0.017	0.005	1	AC104461.1	B
0.00172791	0.66883	0.2	0.142	1	FHIT	B
0.00173173	1.0388	0.142	0.096	1	RRM2B	B
0.00173547	1.42476	0.052	0.025	1	CIB2	B
0.00173816	0.943032	0.197	0.145	1	SIAH1	B
0.00174142	0.956061	0.093	0.054	1	AC005037.1	B
0.00174706	0.650182	0.272	0.214	1	KDM3B	B
0.00175482	2.22232	0.014	0.004	1	LINC02709	B
0.00176041	0.504605	0.464	0.425	1	ERP44	B
0.00179499	1.17404	0.371	0.342	1	PDE4D	B
0.00179634	1.34934	0.02	0.006	1	AC003092.1	B
0.00182865	0.830916	0.18	0.129	1	NHEJ1	B
0.00191433	0.651751	0.304	0.248	1	LRIF1	B
0.00191742	2.72938	0.012	0.002	1	AC108479.3	B
0.00193489	2.54402	0.012	0.002	1	AC123567.2	B
0.00210746	2.67396	0.017	0.005	1	HIF1A-AS1	B
0.00211433	1.07365	0.055	0.027	1	AC007728.2	B
0.00216376	0.798277	0.188	0.133	1	VCPKMT	B
0.00217935	0.812797	0.206	0.154	1	TTC7A	B
0.00222643	1.58379	0.026	0.009	1	AL138895.1	B
0.00223889	1.0249	0.058	0.029	1	AC022893.1	B
0.00225335	0.63558	0.22	0.164	1	SIDT1	B
0.00226272	1.23555	0.099	0.06	1	ARHGAP19	B
0.00226636	0.608142	0.261	0.201	1	HIVEP1	B
0.00229313	1.71567	0.029	0.011	1	C8orf37	B
0.002421	1.71362	0.055	0.028	1	TBC1D16	B
0.00243167	0.666828	0.304	0.25	1	MICU1	B
0.00245961	0.89735	0.119	0.076	1	EPB41L5	B
0.00250074	0.961348	0.11	0.068	1	MAGEF1	B
0.0025046	2.25568	0.02	0.006	1	AC120049.1	B
0.00259452	2.29271	0.023	0.008	1	ST5	B
0.00259902	0.68051	0.243	0.188	1	EMG1	B
0.00260155	1.63987	0.026	0.009	1	RBM11	B
0.00260272	1.41844	0.072	0.04	1	WDR27	B
0.00261557	1.08186	0.09	0.053	1	PYCR3	B
0.00261742	0.744988	0.278	0.223	1	TMEM134	B
0.00262307	0.770967	0.258	0.209	1	ARFIP1	B
0.00267717	1.31787	0.067	0.036	1	SERPINI1	B
0.00269992	0.783588	0.31	0.258	1	IMMP2L	B
0.00279723	0.665725	0.351	0.297	1	CPNE3	B
0.0028097	2.50004	0.012	0.003	1	BFSP2-AS1	B
0.00286662	1.51491	0.032	0.013	1	PINLYP	B
0.00286713	1.9345	0.038	0.017	1	AC036176.1	B
0.00288096	0.908762	0.107	0.067	1	ZFP82	B
0.00290271	0.629687	0.313	0.26	1	SCLT1	B
0.00299276	0.604809	0.293	0.232	1	DDIT4	B
0.00299542	2.94452	0.014	0.004	1	KIAA0319	B
0.00300936	2.66934	0.014	0.004	1	AC027682.3	B
0.00304372	1.76206	0.058	0.03	1	ZNF717	B
0.00306679	2.21427	0.014	0.004	1	TNKS2-AS1	B
0.00310544	0.86735	0.116	0.074	1	TIMM8A	B
0.00311674	0.970179	0.13	0.087	1	FAM20B	B
0.00314385	0.583554	0.328	0.279	1	PAIP1	B
0.00316384	0.661791	0.325	0.271	1	RC3H2	B
0.00318478	2.12296	0.026	0.01	1	LINC01353	B
0.00320649	0.654105	0.374	0.332	1	CREB1	B
0.00326919	1.45587	0.041	0.018	1	LY6E-DT	B
0.00327151	2.23154	0.017	0.005	1	AC068389.1	B
0.00327801	2.0292	0.043	0.02	1	LIX1-AS1	B
0.00328553	1.25318	0.064	0.034	1	ZBTB26	B
0.00328571	1.65667	0.041	0.018	1	AC110611.2	B
0.00328645	0.724427	0.171	0.12	1	PANK3	B
0.00329576	0.574856	0.325	0.271	1	AKAP8L	B
0.00329732	0.669695	0.194	0.141	1	C19orf48	B
0.0033326	0.711299	0.058	0.03	1	TBC1D12	B
0.00336504	1.18665	0.159	0.115	1	EIF2AK4	B
0.0033667	1.95598	0.035	0.015	1	AC108519.1	B
0.00342634	1.52099	0.061	0.033	1	MYO1B	B
0.00342696	1.44381	0.055	0.028	1	ADM2	B
0.00343728	1.68382	0.032	0.013	1	ZNF607	B
0.00348518	0.554227	0.345	0.293	1	RRAGC	B
0.00349697	0.682833	0.304	0.249	1	FBXL17	B
0.00354643	0.766813	0.13	0.087	1	PTTG1	B
0.00355537	0.543545	0.406	0.375	1	MICU2	B
0.00361267	2.24046	0.02	0.007	1	MYO5C	B
0.00363264	0.639978	0.203	0.15	1	TIMM44	B
0.00365751	0.537968	0.325	0.272	1	ECI1	B
0.00365948	0.929899	0.122	0.08	1	LHPP	B
0.00370397	0.744646	0.041	0.018	1	ZFP37	B
0.00374867	0.547502	0.348	0.29	1	DLG1	B
0.00377988	1.05961	0.081	0.048	1	CYP2U1	B
0.00383276	2.19735	0.026	0.01	1	BAIAP2L1	B
0.00388661	2.79884	0.014	0.004	1	LAMA5	B
0.00392245	2.68711	0.012	0.003	1	AL132996.1	B
0.00394173	2.60306	0.012	0.003	1	C10orf25	B
0.00394927	0.913519	0.13	0.088	1	ZNF134	B
0.00395694	0.825618	0.177	0.128	1	SCMH1	B
0.00396469	2.71081	0.017	0.005	1	ZNF165	B
0.00400061	1.32597	0.026	0.01	1	MYOM1	B
0.00400467	1.13273	0.11	0.072	1	HDAC6	B
0.00400938	1.74087	0.041	0.019	1	FMO5	B
0.00401307	1.44733	0.046	0.023	1	ZNF530	B
0.00403424	0.509258	0.359	0.308	1	ECHDC1	B
0.00403612	1.82307	0.014	0.004	1	JAZF1-AS1	B
0.00405784	0.50285	0.42	0.378	1	CD2BP2	B
0.00412233	0.68224	0.101	0.063	1	CCDC102A	B
0.00412861	1.88073	0.017	0.005	1	AC005476.2	B
0.00421724	0.525112	0.188	0.139	1	GNA12	B
0.0042619	0.840923	0.186	0.138	1	ECSIT	B
0.00427506	0.689886	0.229	0.177	1	DCPS	B
0.00430367	1.01118	0.122	0.082	1	CLCN6	B
0.00435358	1.61854	0.026	0.01	1	MORF4L2-AS1	B
0.00437186	0.795097	0.183	0.135	1	ZNF141	B
0.00439773	1.16501	0.064	0.035	1	TMEM241	B
0.0044571	2.40618	0.029	0.012	1	SNHG31	B
0.00450093	1.41353	0.061	0.033	1	ZNF776	B
0.00450754	0.591526	0.29	0.239	1	DMTF1	B
0.00451141	1.50976	0.046	0.023	1	ZNF543	B
0.00456072	0.712526	0.235	0.184	1	C3orf38	B
0.00459085	1.21596	0.11	0.072	1	RFC3	B
0.00463562	1.68805	0.029	0.012	1	AC090518.1	B
0.00464299	0.695529	0.272	0.221	1	CCS	B
0.00470919	0.659079	0.128	0.084	1	ZNF585B	B
0.00478221	1.54692	0.052	0.027	1	INSL6	B
0.00479896	0.980759	0.075	0.044	1	TTN	B
0.00485215	1.54571	0.032	0.014	1	SLC16A4	B
0.00485904	1.0925	0.093	0.058	1	HIST1H4H	B
0.00486644	1.71287	0.055	0.029	1	AC145285.6	B
0.00486727	1.79568	0.023	0.008	1	AL121787.1	B
0.00487433	0.679551	0.217	0.166	1	SP1	B
0.00491088	0.706649	0.261	0.213	1	WASHC2C	B
0.00493706	3.11402	0.014	0.004	1	AL035634.1	B
0.0049559	1.57524	0.041	0.019	1	LINC01355	B
0.00498744	1.11196	0.2	0.156	1	EIF2AK3	B
0.00501571	0.593468	0.238	0.183	1	LYPLAL1	B
0.00502278	2.35678	0.014	0.004	1	ZNF471	B
0.005128	1.52762	0.026	0.01	1	TTC24	B
0.00518653	1.77989	0.02	0.007	1	AL354707.1	B
0.00519828	1.64202	0.014	0.004	1	PLTP	B
0.00527857	0.860121	0.154	0.111	1	ZNF672	B
0.00532733	0.82069	0.075	0.044	1	QPCT	B
0.0053585	0.550576	0.357	0.31	1	COMMD10	B
0.0053782	1.50825	0.032	0.014	1	KCNG2	B
0.00541655	0.712226	0.177	0.13	1	MDC1	B
0.00542352	2.97539	0.012	0.003	1	PCDH11X	B
0.00546578	2.20456	0.012	0.003	1	CHRNA6	B
0.0054731	0.946304	0.104	0.067	1	ZNF513	B
0.00552686	0.975916	0.104	0.067	1	SPPL2B	B
0.00553866	1.77442	0.035	0.016	1	C9orf147	B
0.00557443	1.37511	0.043	0.021	1	ZNF347	B
0.00564028	1.69314	0.023	0.009	1	AC022182.1	B
0.0056484	0.864269	0.072	0.041	1	HEXIM2	B
0.00577478	1.61653	0.029	0.012	1	FAM114A1	B
0.0057922	0.605489	0.267	0.216	1	ACYP2	B
0.00585433	0.603596	0.206	0.155	1	INTS9	B
0.0058956	1.12032	0.142	0.101	1	C8orf82	B
0.00609651	0.612729	0.261	0.213	1	AC245297.3	B
0.00616413	0.537993	0.258	0.205	1	NSMCE4A	B
0.00621173	1.13518	0.049	0.025	1	CEP126	B
0.00626088	1.36185	0.043	0.021	1	AC104170.1	B
0.00636716	2.20505	0.014	0.004	1	NPHP1	B
0.00646111	1.94504	0.014	0.004	1	RASGRF1	B
0.00646448	1.13041	0.122	0.083	1	ZNF736	B
0.00651885	0.608443	0.275	0.227	1	MRPS28	B
0.00655242	0.502645	0.397	0.365	1	ETFA	B
0.00658032	1.46858	0.023	0.009	1	TRAM2-AS1	B
0.00670763	1.119	0.075	0.045	1	MICU3	B
0.00703332	0.727751	0.159	0.115	1	SRRD	B
0.00705972	0.523522	0.275	0.227	1	RPS6KC1	B
0.00706565	0.556255	0.365	0.315	1	NAGK	B
0.0071362	1.33895	0.038	0.018	1	C8orf88	B
0.00720784	1.19888	0.2	0.157	1	AGPAT5	B
0.00724726	2.53276	0.012	0.003	1	AC025043.1	B
0.00726136	1.03177	0.081	0.049	1	ZNF417	B
0.00729735	1.71382	0.023	0.009	1	AC005070.3	B
0.0073221	1.40945	0.032	0.014	1	AP001628.1	B
0.00732619	1.04339	0.116	0.078	1	RRNAD1	B
0.00733647	0.848618	0.142	0.101	1	DLAT	B
0.0073715	1.99165	0.012	0.003	1	AL356805.1	B
0.00737779	1.36479	0.128	0.088	1	TRIB3	B
0.00742828	1.00405	0.055	0.03	1	ZNF677	B
0.00743617	0.521315	0.342	0.294	1	BLOC1S6	B
0.00745548	0.794699	0.122	0.082	1	TCEAL4	B
0.00747558	1.33329	0.012	0.003	1	LINC02551	B
0.00749028	1.11047	0.02	0.007	1	FOXP1-AS1	B
0.00788547	1.03649	0.139	0.1	1	OGG1	B
0.00792078	2.02021	0.014	0.004	1	SOBP	B
0.00803833	1.65006	0.032	0.014	1	CLNK	B
0.00806938	0.511487	0.365	0.326	1	CDKAL1	B
0.00811631	1.79635	0.035	0.016	1	AL034397.3	B
0.00821533	1.40828	0.029	0.012	1	NMNAT3	B
0.00827712	1.35262	0.049	0.026	1	AC106791.1	B
0.00838325	0.747535	0.174	0.129	1	TRAF2	B
0.00839597	0.765737	0.159	0.116	1	LINC00662	B
0.0084727	1.5397	0.072	0.044	1	ADPRH	B
0.0086199	0.633782	0.206	0.16	1	HELQ	B
0.00886632	1.57894	0.029	0.013	1	ZNF132	B
0.00892875	0.540969	0.316	0.272	1	EPN1	B
0.00895604	0.825763	0.11	0.074	1	TMEM150A	B
0.0089767	1.44557	0.046	0.024	1	AL360178.1	B
0.00899127	0.951718	0.168	0.127	1	LYRM4	B
0.00916503	0.561369	0.241	0.194	1	ACSL3	B
0.00923444	1.1232	0.067	0.039	1	AL121603.2	B
0.00925395	1.23599	0.026	0.011	1	C16orf46	B
0.00930067	0.624139	0.214	0.166	1	RYK	B
0.00934611	0.808762	0.186	0.141	1	GPATCH11	B
0.00938389	1.19726	0.046	0.024	1	LINC00630	B
0.00950899	0.924007	0.116	0.08	1	AC005562.1	B
0.0095505	2.26071	0.012	0.003	1	AC093916.1	B
0.00957571	1.06314	0.055	0.03	1	ZNF486	B
0.00959774	2.12507	0.012	0.003	1	AC037487.2	B
0.00960861	0.645646	0.174	0.129	1	CMTR2	B
0.00962053	1.65888	0.023	0.009	1	AC015871.4	B
0.00966936	1.45492	0.02	0.008	1	MORC2-AS1	B
0.00968546	1.57071	0.035	0.016	1	AC011447.3	B
0.00984387	1.30588	0.064	0.037	1	ZNF273	B
0.00984759	1.97039	0.014	0.005	1	MATR3	B
0.00991371	0.609032	0.107	0.07	1	AC005261.1	B
0.00994614	2.34577	0.017	0.006	1	GHRLOS	B
0.00995183	0.733298	0.22	0.177	1	PIP5K1A	B
0.00997186	2.26521	0.017	0.006	1	AL596214.1	B
0.0100034	0.695437	0.159	0.117	1	SERTAD2	B
0.010065	1.91938	0.017	0.006	1	ZNF391	B
0.0102271	1.88293	0.017	0.006	1	AC008074.2	B
0.0102767	0.536557	0.238	0.187	1	RPAP3	B
0.0103012	3.50192	0.02	0.008	1	LPP-AS2	B
0.0105046	1.04335	0.159	0.121	1	TAPT1	B
0.0105067	1.30108	0.032	0.015	1	ZNF772	B
0.0105745	1.04748	0.078	0.048	1	ZNF230	B
0.0105952	1.40101	0.032	0.015	1	AC114956.3	B
0.0106624	1.12339	0.058	0.033	1	ZNF528-AS1	B
0.0106824	1.41909	0.067	0.04	1	QPCTL	B
0.0106858	1.67717	0.038	0.018	1	AC087500.1	B
0.0106874	1.39156	0.043	0.023	1	LRTOMT	B
0.0108016	1.19288	0.064	0.038	1	CHML	B
0.0108478	1.84193	0.02	0.008	1	ZNF90	B
0.0108885	1.20862	0.032	0.015	1	HIST1H2BE	B
0.0109484	1.12647	0.072	0.044	1	ZBED6	B
0.0109715	1.68268	0.023	0.009	1	CSTF3-DT	B
0.0111905	1.61542	0.032	0.015	1	AC009226.1	B
0.0111965	1.21633	0.035	0.017	1	AC091045.1	B
0.0113045	0.612057	0.429	0.391	1	ATF7IP	B
0.0113462	0.781716	0.099	0.064	1	TMEM9	B
0.011437	0.545906	0.278	0.234	1	SUDS3	B
0.0114661	0.669275	0.154	0.113	1	PILRB	B
0.0115385	0.508103	0.304	0.26	1	TNPO3	B
0.0118262	2.15922	0.014	0.005	1	HAAO	B
0.0119127	0.822188	0.136	0.097	1	WDR41	B
0.0119751	3.70461	0.012	0.003	1	MAPK10	B
0.0122035	2.47945	0.012	0.003	1	SOX30	B
0.0122364	2.17364	0.012	0.003	1	LINC02132	B
0.0122725	0.55864	0.275	0.232	1	TARDBP	B
0.012306	1.09695	0.078	0.049	1	C5orf63	B
0.0123182	0.573686	0.243	0.201	1	ZNF277	B
0.0123966	0.590604	0.142	0.102	1	FER	B
0.0125822	0.616363	0.142	0.1	1	SLC25A4	B
0.0128221	0.752994	0.145	0.105	1	ZNF675	B
0.0131663	0.586738	0.264	0.221	1	VRK3	B
0.0133068	0.654218	0.136	0.097	1	PATZ1	B
0.013378	1.48625	0.041	0.021	1	AC008269.1	B
0.0134151	0.524215	0.27	0.226	1	NOTCH2	B
0.0135532	2.17974	0.02	0.008	1	RTKN	B
0.0135605	1.21744	0.043	0.023	1	AL354696.2	B
0.0136671	0.575121	0.226	0.179	1	ZNF431	B
0.013718	0.608832	0.304	0.262	1	UMAD1	B
0.0137709	0.744047	0.038	0.019	1	UBD	B
0.013775	0.67298	0.186	0.144	1	MBD3	B
0.0138818	0.772748	0.133	0.096	1	ARL13B	B
0.0138837	0.572011	0.261	0.216	1	BCL10	B
0.0138992	1.75384	0.017	0.006	1	AC135507.1	B
0.0140937	2.21026	0.014	0.005	1	AC024575.1	B
0.0141226	0.835176	0.188	0.146	1	RAB30-DT	B
0.0141957	2.1927	0.014	0.005	1	C16orf86	B
0.0142158	0.6303	0.154	0.113	1	HSCB	B
0.0142959	0.696004	0.261	0.221	1	RAB28	B
0.0145139	0.794629	0.116	0.081	1	ADCK2	B
0.0145392	0.660188	0.183	0.142	1	SLC25A28	B
0.0145594	1.73689	0.026	0.011	1	KCNC4	B
0.0146086	0.858741	0.174	0.136	1	DEF8	B
0.0146237	0.725419	0.249	0.21	1	STK25	B
0.0147531	0.834328	0.043	0.023	1	ADAMTS6	B
0.0147887	1.76745	0.026	0.011	1	GLIDR	B
0.0148168	1.32607	0.046	0.025	1	C19orf44	B
0.0149198	0.675035	0.014	0.005	1	AMOT	B
0.0149278	0.565227	0.264	0.219	1	NUP160	B
0.015021	1.70894	0.038	0.019	1	HSF5	B
0.0151824	1.41812	0.075	0.048	1	SLC30A4	B
0.0152015	2.69358	0.012	0.003	1	AC018755.4	B
0.0152659	2.5453	0.02	0.008	1	AC093512.2	B
0.0154735	0.538173	0.154	0.112	1	DENND11	B
0.0154866	1.0963	0.072	0.045	1	BX284668.5	B
0.0155128	0.579056	0.214	0.17	1	RCC2	B
0.0158068	0.671271	0.122	0.086	1	ZNF875	B
0.0160148	0.660242	0.012	0.003	1	AC092112.1	B
0.016076	1.65564	0.02	0.008	1	AC018682.1	B
0.01618	1.23289	0.038	0.019	1	SP2-AS1	B
0.0162332	0.772644	0.238	0.2	1	ZBED5	B
0.0167084	0.619066	0.232	0.194	1	LCORL	B
0.0168266	2.52134	0.032	0.016	1	FAM111B	B
0.0169004	1.09177	0.067	0.041	1	ZNF257	B
0.0169088	0.762755	0.197	0.158	1	TRMT11	B
0.0170439	1.01875	0.052	0.03	1	EFHC1	B
0.0170867	0.629923	0.203	0.164	1	RFX7	B
0.0171777	1.37125	0.078	0.051	1	KIAA1958	B
0.0172016	1.18346	0.093	0.063	1	SLC2A11	B
0.0172384	0.618678	0.18	0.14	1	TP53BP1	B
0.0173096	1.33611	0.061	0.037	1	ZNF419	B
0.0173755	1.01769	0.055	0.032	1	MORN2	B
0.0174472	0.628755	0.159	0.12	1	ZNF136	B
0.0176738	0.865293	0.119	0.085	1	TMEM159	B
0.0177727	0.580024	0.014	0.005	1	AC105180.2	B
0.0185977	0.834474	0.238	0.203	1	PIK3CA	B
0.0186144	0.935449	0.061	0.036	1	AC104365.1	B
0.0186833	1.15788	0.02	0.008	1	AL096701.4	B
0.0188924	2.64172	0.012	0.004	1	AC007620.2	B
0.0189796	1.22266	0.029	0.014	1	ZNF853	B
0.018986	2.6186	0.012	0.004	1	AC069431.1	B
0.0190094	2.23655	0.012	0.004	1	AL133551.1	B
0.0190329	2.44496	0.012	0.004	1	GPLD1	B
0.0190471	0.95213	0.081	0.053	1	TAF1A	B
0.0190848	0.834295	0.099	0.068	1	CTNND1	B
0.0191986	0.773394	0.139	0.104	1	TMEM39B	B
0.0193644	2.06612	0.012	0.004	1	KCNIP2-AS1	B
0.0195811	1.86043	0.02	0.008	1	A2ML1-AS1	B
0.0196856	1.03787	0.046	0.026	1	PFKM	B
0.0196899	0.614805	0.212	0.17	1	USPL1	B
0.0197823	0.525787	0.252	0.21	1	RAB24	B
0.0198433	1.51068	0.029	0.014	1	AL135999.1	B
0.0198755	0.83227	0.101	0.07	1	SLC5A6	B
0.020085	2.18769	0.014	0.005	1	LINC01118	B
0.0201267	1.84861	0.014	0.005	1	CLTCL1	B
0.0201693	1.10539	0.035	0.018	1	TRBJ2-6	B
0.0202112	0.678971	0.128	0.092	1	ZNF737	B
0.0202529	0.590809	0.171	0.132	1	ARHGAP12	B
0.020266	0.605502	0.133	0.097	1	RANBP10	B
0.020319	1.08972	0.049	0.028	1	ZNF283	B
0.0203403	0.654547	0.206	0.168	1	CARS2	B
0.0206316	1.38022	0.02	0.008	1	SERHL2	B
0.0206729	0.787963	0.148	0.112	1	RGP1	B
0.0207209	0.677392	0.064	0.039	1	AL117381.1	B
0.0208815	1.83798	0.043	0.024	1	MCPH1-AS1	B
0.0209197	1.92309	0.026	0.012	1	AC018462.1	B
0.0210352	0.629557	0.188	0.149	1	IPO8	B
0.021108	2.11542	0.017	0.007	1	SPINT1-AS1	B
0.0211257	0.898628	0.084	0.056	1	ZNF549	B
0.021164	0.81554	0.046	0.026	1	FRMD3	B
0.0211689	1.25978	0.087	0.059	1	TIMELESS	B
0.0212825	1.39642	0.052	0.031	1	MIR4458HG	B
0.0215012	0.554384	0.188	0.148	1	FH	B
0.0215259	0.59729	0.203	0.164	1	ZNF84	B
0.0215538	0.573458	0.264	0.225	1	CDK9	B
0.0215884	1.36162	0.017	0.007	1	PRRT3-AS1	B
0.021796	1.30256	0.035	0.018	1	LZTS3	B
0.0218361	1.17353	0.087	0.059	1	AL138724.1	B
0.0218621	0.696279	0.197	0.157	1	KHNYN	B
0.0219058	0.998899	0.064	0.039	1	ZNF775	B
0.0219662	1.13435	0.07	0.044	1	WDR19	B
0.0220447	0.777597	0.183	0.146	1	DOK1	B
0.022139	0.588504	0.151	0.113	1	PBX2	B
0.0222501	0.970668	0.067	0.042	1	AC092944.1	B
0.0222518	0.675633	0.148	0.111	1	ZNF718	B
0.0222641	1.14232	0.058	0.035	1	ZHX3	B
0.0222918	0.841317	0.113	0.081	1	LRRC28	B
0.0226352	0.929113	0.049	0.028	1	MIRLET7BHG	B
0.0226915	0.855918	0.13	0.097	1	TRAPPC2B	B
0.0227466	0.958125	0.064	0.039	1	CCHCR1	B
0.0228069	0.524915	0.307	0.272	1	NSUN2	B
0.0230385	0.596433	0.136	0.101	1	RAB11FIP4	B
0.0230685	0.678338	0.174	0.137	1	MED14	B
0.0231141	2.22842	0.014	0.005	1	LILRA4	B
0.0232976	1.11432	0.023	0.01	1	AC124068.2	B
0.0233252	2.34635	0.012	0.004	1	AL355353.1	B
0.0233751	1.06444	0.087	0.059	1	PHLDB3	B
0.0234913	1.22814	0.043	0.024	1	ADNP-AS1	B
0.0235469	2.18726	0.012	0.004	1	AC009093.1	B
0.0236584	2.03705	0.012	0.004	1	HDAC11-AS1	B
0.023669	1.60457	0.026	0.012	1	TPTE2	B
0.0237424	1.83986	0.012	0.004	1	DISP2	B
0.023762	0.525461	0.284	0.248	1	VPS41	B
0.0238095	1.46403	0.014	0.005	1	SERPINE3	B
0.0238544	1.20724	0.046	0.026	1	ZNF175	B
0.0239233	1.04356	0.043	0.024	1	ZNF784	B
0.0239396	0.555529	0.275	0.24	1	POLDIP3	B
0.0239651	1.33925	0.014	0.005	1	AC092567.1	B
0.0239958	1.61074	0.012	0.004	1	ROBO1	B
0.0241579	1.25556	0.014	0.005	1	AL359504.2	B
0.0242575	1.44489	0.017	0.007	1	FALEC	B
0.0244972	0.589708	0.206	0.167	1	OBI1	B
0.0248419	0.706732	0.064	0.039	1	HYPK	B
0.0251639	0.761943	0.188	0.153	1	MEPCE	B
0.0253134	0.523849	0.304	0.269	1	SIAH2	B
0.0253793	1.03187	0.084	0.057	1	PPP2R5B	B
0.0256174	1.27799	0.035	0.018	1	TTC28	B
0.0257489	0.644602	0.165	0.129	1	ITGB3BP	B
0.0259366	0.712221	0.148	0.113	1	PIAS2	B
0.0259646	0.829915	0.003	0.02	1	VIPR1	B
0.0260144	0.529193	0.168	0.13	1	STARD10	B
0.0260247	0.983109	0.064	0.04	1	ABHD15-AS1	B
0.0261735	1.20711	0.055	0.033	1	LINC00265	B
0.0263584	1.19843	0.032	0.016	1	USP44	B
0.0265145	0.549745	0.296	0.261	1	CASC4	B
0.0265952	0.866633	0.041	0.022	1	UGGT2	B
0.0266041	0.50434	0.249	0.209	1	NRF1	B
0.0266496	0.921683	0.035	0.018	1	TMOD1	B
0.0268271	1.006	0.096	0.067	1	ZNF880	B
0.0269169	2.1863	0.014	0.005	1	GBP7	B
0.0272136	2.09338	0.014	0.005	1	DICER1-AS1	B
0.0273086	0.667655	0.186	0.15	1	HDAC7	B
0.0274917	1.25089	0.043	0.025	1	HECW2	B
0.0276779	0.714974	0.061	0.038	1	SAMD12	B
0.0276891	0.523978	0.209	0.17	1	EXOSC4	B
0.0278187	0.554271	0.252	0.216	1	CDYL	B
0.027831	1.61771	0.02	0.009	1	AC092295.2	B
0.027841	0.7434	0.107	0.076	1	TMED8	B
0.0278595	1.27624	0.052	0.031	1	KNL1	B
0.0279407	0.838278	0.159	0.125	1	FANCF	B
0.0281068	0.710323	0.096	0.066	1	ZNF669	B
0.0282641	0.899411	0.087	0.059	1	ZNF583	B
0.0283736	0.557741	0.191	0.153	1	METAP1	B
0.0284093	2.33269	0.012	0.004	1	AC002454.1	B
0.0284151	0.911257	0.014	0.005	1	CNKSR1	B
0.0284161	0.598863	0.151	0.114	1	EIF4ENIF1	B
0.0284163	1.17653	0.029	0.014	1	C21orf91-OT1	B
0.0284254	2.09495	0.012	0.004	1	AKAP6	B
0.0284438	1.1059	0.049	0.029	1	MYEF2	B
0.0284985	0.614949	0.049	0.029	1	ALDH5A1	B
0.0285646	0.523378	0.217	0.178	1	C11orf98	B
0.0286113	1.71776	0.012	0.004	1	SMO	B
0.0290723	1.60763	0.041	0.023	1	SORD	B
0.0292435	0.675087	0.145	0.11	1	ZNF397	B
0.0293396	0.698202	0.159	0.125	1	SIMC1	B
0.0293594	1.66439	0.026	0.013	1	LINC02316	B
0.0294298	1.04739	0.072	0.048	1	ZSCAN21	B
0.0298714	0.670947	0.203	0.166	1	CLEC16A	B
0.0300563	2.21866	0.017	0.007	1	ALDH1L2	B
0.0301019	0.582674	0.067	0.042	1	IBA57	B
0.0301541	0.846394	0.052	0.031	1	HOOK1	B
0.030209	1.98818	0.02	0.009	1	SDK1	B
0.030435	0.599293	0.162	0.126	1	CCDC58	B
0.0304784	1.32062	0.026	0.013	1	IFT81	B
0.0308446	0.843919	0.081	0.055	1	RAB34	B
0.0309611	0.800611	0.186	0.149	1	SNRNP25	B
0.0311244	0.721085	0.183	0.147	1	SCAMP4	B
0.0315968	0.554398	0.13	0.096	1	SLC2A13	B
0.0318655	0.605251	0.159	0.124	1	SAMD8	B
0.0319921	0.505949	0.345	0.312	1	NFX1	B
0.032184	1.57616	0.023	0.011	1	LINGO3	B
0.0326539	1.05672	0.055	0.034	1	GATD3A	B
0.0329997	0.617611	0.099	0.069	1	ZSCAN16	B
0.0332002	1.14046	0.043	0.025	1	ACSF2	B
0.0333588	0.667928	0.148	0.113	1	ZNF251	B
0.0333948	0.57695	0.067	0.042	1	SFXN5	B
0.0335972	0.561383	0.168	0.132	1	SMAD5	B
0.0336223	0.520361	0.307	0.274	1	ALG13	B
0.0336539	0.578264	0.09	0.062	1	THAP2	B
0.0337143	3.25152	0.012	0.004	1	HIST2H3D	B
0.0337999	0.759929	0.119	0.089	1	TMEM106A	B
0.0338	0.670955	0.075	0.05	1	ZNF765	B
0.0338103	1.88403	0.017	0.007	1	LINC01948	B
0.0338836	0.689383	0.101	0.072	1	RPGR	B
0.0339355	2.21838	0.012	0.004	1	FOXP1-IT1	B
0.0339909	2.06635	0.012	0.004	1	TERC	B
0.0340094	2.0062	0.012	0.004	1	TAS2R4	B
0.0341207	1.90343	0.012	0.004	1	GAU1	B
0.0341347	1.59413	0.058	0.037	1	RCCD1	B
0.0344189	1.49456	0.012	0.004	1	CCNB3	B
0.0345559	0.80791	0.107	0.077	1	C2orf42	B
0.0346816	1.47503	0.012	0.004	1	FAM218A	B
0.0349393	1.22535	0.087	0.061	1	TP53INP1	B
0.0349441	1.41802	0.017	0.007	1	AP000692.2	B
0.0349557	0.602835	0.145	0.111	1	DOP1B	B
0.0350659	1.211	0.02	0.009	1	TMEM38A	B
0.0351269	0.707711	0.18	0.145	1	AC097376.3	B
0.0351336	1.07604	0.041	0.023	1	C17orf100	B
0.0351556	1.2453	0.02	0.009	1	NRSN2	B
0.0355603	1.0947	0.041	0.023	1	AL109955.1	B
0.0357209	0.653788	0.072	0.048	1	TLE1	B
0.0358843	1.05789	0.067	0.044	1	ABHD11	B
0.0359082	0.567704	0.177	0.141	1	TSTD2	B
0.0359195	1.89519	0.014	0.006	1	ZFHX2-AS1	B
[truncated: 68,906 more rows]
[truncated: 3 more columns]
